# Supplementary material for: Liver transcriptome analysis reveals extensive transcriptional plasticity during acclimation to low salinity in Cynoglossus semilaevis
Source: BMC Genomics. 2018 Jun 18;19:464. doi: 10.1186/s12864-018-4825-4 (PMC6006554; doi:10.1186/s12864-018-4825-4)
Supplement: Supplementary file 1 — Table S1. Primers used in qPCR validation. (XLSX 11 kb) [file 12864_2018_4825_MOESM1_ESM.xlsx]

## Sheet: Sheet1
Additional file 1: Table S1. Primers list used in qPCR validation.
gene name	Primer sequences (5'-3')	Length（bp）	Gene accession no.
hpx	F:TCGTTGGTGCTAAGGCTCT	82	XM_008328360.1
	R:AGTTGCGGCGTCATTTAGT
slc40a1	F:CCCTTCCAGGACCTTTAC	175	XM_008329010.1
	R:GTCCAACTCTAGCAGCAAT
itpka	F:CTCGCCTATTGTGATGGATG	152	XM_008308312.1
	R:TGGAGGAGATGGAGGAGTTG
LOC103377668	F:CTCTGTGGATGCTGCGTTTG	151	XM_008308551.1
	R:TACTGATGGATGAGGGGAGG
pdia6	F:GAATGCTCTGCGTAACCTG	138	XM_008313088.1
	R:CTCTCCATCACCATCTTGTC
LOC103381466	F:AAAGAAACCACAGTAGGGAA	168	XM_008313806.1
	GTCCACATCACCAACATCCA
g0s2	F:ATCTACACCATCGGCTCCAC	192	XM_008319026.1
	R:TGTCTCCAACGCATCTTCAG
pmvk	F:AAGGAGCATTACCGCAAAG	122	XM_008322893.1
	R:GCGTCACTTATCACCCAGA
ctsk	F:CTCTGGCTGTGGCTCTGTTT	131	XM_008323811.1
	R:GGCGTGATTGATGTCGTCTT
anxa3	F:ATCTGAAGTTTCGGGCCATT	118	XM_008324533.1
	R:TGCAGTTCCTCTCGTCTCCT
sar1b	F:CCTTCAGAGAACCCAGTCCA	148	XM_008332322.1
	R:GGAGAGAGAGAGACAGCGAG
