# Supplementary material for: Liver transcriptome analysis reveals extensive transcriptional plasticity during acclimation to low salinity in Cynoglossus semilaevis
Source: BMC Genomics. 2018 Jun 18;19:464. doi: 10.1186/s12864-018-4825-4 (PMC6006554; doi:10.1186/s12864-018-4825-4)
Supplement: Supplementary file 3 — Table S2. List of DEGs from C. semilaevis in response to long-term hypotonic stress. (XLS 50 kb) [file 12864_2018_4825_MOESM3_ESM.xls]

## Sheet: LS_LvsHS_L_DESeq2_6_Q_FC1.DEG
gene_id	LS_L_readcount	HS_L_readcount	log2FoldChange	pval	padj	genename	description
XM_008338530.1	1586.36	98.7969	3.6813	1.7778e-45	2.3371e-41	c1h14orf1	chromosome 1 open reading frame%2C human C14orf1
XM_008318098.1	1117.24	46.3481	3.7325	4.1465e-24	2.7255e-20	ebp	emopamil binding protein (sterol isomerase)
XM_008322893.1	3109.29	446.96	2.5382	6.3474e-20	2.0224e-16	pmvk	phosphomevalonate kinase
XM_008323163.1	2641.54	241.391	2.9855	5.9442e-20	2.0224e-16	fdps	farnesyl diphosphate synthase
XM_008328991.1	2558.37	157.199	3.3114	7.692e-20	2.0224e-16	lss	lanosterol synthase (2%2C3-oxidosqualene-lanosterol cyclase)
XM_008332355.1	522.392	57.3034	2.6952	4.5393e-15	9.9456e-12	LOC103394897	sodium/calcium exchanger 1-like
XM_008324442.1	4998.08	487.566	2.7714	2.0003e-14	3.7566e-11	hmgcs1	hydroxymethylglutaryl-CoA synthase%2C cytoplasmic-like
XM_008331912.1	2882.05	162.381	3.115	3.0766e-14	5.0556e-11	cyp51	lanosterol 14-alpha demethylase
XM_008336371.1	1712.73	148.238	2.8383	6.0468e-14	8.8324e-11	aacs	acetoacetyl-CoA synthetase
XM_008325412.1	1091.92	239.921	1.9893	3.7178e-13	4.8875e-10	ebpl	emopamil binding protein-like
XM_008332347.1	140.932	14.52	2.6295	2.4104e-12	2.8806e-09	LOC103394890	uncharacterized LOC103394890
XM_008313119.1	1040.14	116.814	2.5272	3.0425e-11	3.333e-08	acat2	acetyl-CoA acetyltransferase 2
XM_008311891.1	2776.77	500.502	2.1352	7.6204e-11	7.706e-08	miox	myo-inositol oxygenase
XM_008310989.1	91.4383	702.889	-2.3863	1.7364e-10	1.6304e-07	ankrd34c	ankyrin repeat domain 34C
XM_008330509.1	28.4389	289.574	-2.5437	2.9869e-10	2.4541e-07	abat	4-aminobutyrate aminotransferase
XM_008332898.1	0.768446	41.151	-2.9365	2.9541e-10	2.4541e-07	LOC103395241	olfactory receptor 24-like
XM_008330816.1	234.352	678.304	-1.4365	6.5591e-10	5.0721e-07	npr1	natriuretic peptide receptor 1
XM_008307100.1	1375.71	165.093	2.3882	1.3927e-09	1.0171e-06	dhcr24	24-dehydrocholesterol reductase
XR_522197.1	59.4266	426.844	-2.2796	1.9528e-09	1.3511e-06	LOC103385163	uncharacterized LOC103385163
XM_008337902.1	15.8809	134.578	-2.3606	3.1133e-09	2.0464e-06	LOC103399175	putative protein TPRXL
XM_008333432.1	19.9075	186.631	-2.4204	3.9039e-09	2.4438e-06	LOC103395661	heat shock protein beta-11-like
XM_008308079.1	22.2279	100.647	-1.8463	5.8337e-08	3.4859e-05	otos	otospiralin
XM_008319240.1	41.817	2.53908	2.4612	6.3011e-08	3.6015e-05	wdr13	WD repeat domain 13%2C transcript variant X1
XM_008310950.1	51.9916	260.592	-1.9189	1.2324e-07	6.4806e-05	LOC103379406	microtubule-associated protein 1S-like
XM_008323191.1	1368.54	5412.86	-1.72	1.2198e-07	6.4806e-05	LOC103388276	pyruvate kinase PKM-like
XM_008316623.1	478.58	2117.46	-1.8149	1.5028e-07	7.5984e-05	LOC103383485	ATP-binding cassette sub-family G member 2-like
XM_008317461.1	5848.98	868.878	2.1111	1.6517e-07	8.0422e-05	msmo1	methylsterol monooxygenase 1
XR_523731.1	671.787	125.29	1.9451	3.1339e-07	0.00014714	LOC103399904	uncharacterized LOC103399904
XM_008319660.1	79.8747	1.06661	2.4346	3.7858e-07	0.00017161	LOC103385696	taste receptor type 1 member 3
XM_008319650.1	569.13	61.558	2.1975	6.4851e-07	0.00028418	LOC103385685	coiled-coil domain-containing protein 114-like
XM_008319784.1	248.332	1253.68	-1.872	9.0196e-07	0.00038249	acy1	aminoacylase 1
XM_008311128.1	7883.46	24815.7	-1.4687	1.203e-06	0.00049421	LOC103379545	cytochrome P450 2F2-like
XM_008313955.1	257.236	631.133	-1.202	1.3601e-06	0.00054183	LOC103381542	neutral alpha-glucosidase C-like
XM_008337763.1	7.56549	118.773	-2.2602	1.4692e-06	0.00056806	LOC103399015	GRAM domain-containing protein 3-like
XM_008310310.1	32.7036	1.01414	2.2896	1.6071e-06	0.00060364	ghsr	growth hormone secretagogue receptor
XM_008313416.1	1.55399	42.5374	-2.2745	1.8315e-06	0.00065074	scara3	scavenger receptor class A%2C member 3
XR_523661.1	11.4308	69.3268	-1.9616	1.8042e-06	0.00065074	LOC103399611	uncharacterized LOC103399611
XM_008320125.1	107.498	11.2153	2.1329	2.1171e-06	0.0007324	LOC103386044	matrix metalloproteinase-19-like
XM_008329403.1	119.399	503.879	-1.7132	2.4048e-06	0.00081062	LOC103392711	acyl-CoA synthetase family member 2%2C mitochondrial-like
XM_008333603.1	1632.13	522.61	1.4495	2.5917e-06	0.00085177	LOC103395808	3-keto-steroid reductase-like
XM_008327647.1	55.5446	299.167	-1.8759	2.7287e-06	0.00087493	ablim3	actin binding LIM protein family%2C member 3
XM_008325148.1	0	26.455	-2.2043	4.0798e-06	0.0012473	LOC103389641	versican core protein-like
XM_008329402.1	17.5131	323.734	-2.1937	4.0448e-06	0.0012473	LOC103392710	acyl-CoA synthetase family member 2%2C mitochondrial-like
XM_008326174.1	269.285	736.097	-1.309	4.2248e-06	0.0012478	LOC103390352	UDP-glucuronosyltransferase 2A1-like%2C transcript variant X3
XM_008328842.1	74.4148	218.52	-1.3834	4.2714e-06	0.0012478	dnase2b	deoxyribonuclease II beta
XM_008333076.1	60.6488	408.662	-1.9618	5.1782e-06	0.0014799	LOC103395380	FCH domain only protein 1-like
XM_008326226.1	68.1299	7.1886	2.0721	5.3013e-06	0.0014828	LOC103390389	coiled-coil domain-containing protein 11-like
XM_008310359.1	889.796	3609.86	-1.6607	5.7264e-06	0.0015683	LOC103378976	phospholipase D1-like
XM_008308224.1	62.1628	175.121	-1.3344	6.8768e-06	0.0018449	ankh	ANKH inorganic pyrophosphate transport regulator
XM_008312831.1	261.068	1271.68	-1.7753	7.9422e-06	0.0020472	c7h6orf58	chromosome 7 open reading frame%2C human C6orf58
XM_008333805.1	950.765	3777.43	-1.636	7.9272e-06	0.0020472	gamt	guanidinoacetate N-methyltransferase
XM_008315760.1	96.136	4.66846	2.132	8.1106e-06	0.0020504	LOC103382832	high affinity choline transporter 1-like
XM_008327862.1	1071.73	324.598	1.4817	8.3916e-06	0.0020814	idh1	isocitrate dehydrogenase 1 (NADP+)%2C soluble
XM_008309911.1	1072.23	176.452	1.8858	9.6774e-06	0.0023537	dhcr7	7-dehydrocholesterol reductase
XM_008332504.1	145.391	476.465	-1.4738	9.8473e-06	0.0023537	ppp1r14a	protein phosphatase 1%2C regulatory (inhibitor) subunit 14A
XM_008331349.1	31.1127	630.017	-2.0958	1.1941e-05	0.0028031	LOC103394162	trypsin-3-like
XM_008326578.1	4.4756	48.1879	-2.0322	1.268e-05	0.002863	LOC103390650	ankyrin repeat and SOCS box protein 5-like
XM_008335608.1	11007.6	2318.54	1.7416	1.2849e-05	0.002863	hmgcr	3-hydroxy-3-methylglutaryl-CoA reductase
XM_008336483.1	47.1654	135.846	-1.3486	1.2743e-05	0.002863	LOC103398008	phosphatidylinositol 3-kinase regulatory subunit alpha-like%2C transcript variant X1
XM_008327157.1	28.0074	0	2.0691	1.4189e-05	0.0031088	LOC103391045	signal-transducing adaptor protein 1-like
Novel00242	1.88146	37.8938	-2.0643	1.5569e-05	0.0033277	-//-
XM_008331030.1	87.6229	287.849	-1.4623	1.5694e-05	0.0033277	LOC103393909	elongation factor 1-alpha
XM_008326054.1	19.5081	178.051	-1.9756	1.8843e-05	0.0039319	ccbe1	collagen and calcium binding EGF domains 1
XM_008323811.1	6234.24	1396.24	1.6877	1.9259e-05	0.0039559	ctsk	cathepsin K
XM_008336917.1	0	16.4415	-2.0392	1.9662e-05	0.0039765	LOC103398331	pre-B-cell leukemia transcription factor 3-like
XM_008335531.1	384.883	105.672	1.5407	2.0913e-05	0.0041654	mvk	mevalonate kinase
XM_008315273.1	46.3574	168.637	-1.535	2.2251e-05	0.0043046	LOC103382463	filamin-C-like
XM_008320007.1	16.5278	265.606	-2.0254	2.2266e-05	0.0043046	endou	endonuclease%2C polyU-specific
XM_008319443.1	4.85883	43.2686	-1.9471	2.2841e-05	0.0043518	slc6a6	solute carrier family 6 (neurotransmitter transporter)%2C member 6%2C transcript variant X1
XM_008329462.1	38.6563	3.9126	1.9462	2.8958e-05	0.0054382	LOC103392748	chromodomain-helicase-DNA-binding protein 1-like
XM_008330546.1	7.24405	52.7838	-1.8621	3.8496e-05	0.0069325	LOC103393547	TANK-binding kinase 1-binding protein 1-like
XM_008324822.1	88.9484	731.356	-1.8927	4.1103e-05	0.0073019	LOC103389425	pentraxin fusion protein-like
XM_008333644.1	10578	43323.9	-1.5966	4.8689e-05	0.0085342	LOC103395844	alpha-2-HS-glycoprotein-like
XM_008313080.1	32.0872	164.265	-1.7164	5.0197e-05	0.0086827	LOC103380935	protein ripply2-like
XM_008311136.1	710.797	4049.5	-1.759	5.6976e-05	0.0097273	mt1x	metallothionein 1X
XM_008316288.1	294.334	1019.86	-1.4705	6.2082e-05	0.010331	LOC103383237	extracellular serine/threonine protein kinase FAM20C-like
XM_008334215.1	34.1676	157.31	-1.6541	6.1352e-05	0.010331	rem2	RAS (RAD and GEM)-like GTP binding 2
XM_008325232.1	491.656	1096.02	-1.0602	6.6351e-05	0.010903	LOC103389703	sodium- and chloride-dependent GABA transporter 2-like
Novel00152	19.5488	1.62412	1.882	7.041e-05	0.011427	-//-
XM_008307211.1	587.075	1364.52	-1.1042	7.1643e-05	0.011486	LOC103376728	cytochrome P450 2J6-like
XM_008334806.1	10.3796	55.7937	-1.7126	8.0858e-05	0.012807	ptf1a	pancreas specific transcription factor%2C 1a
XM_008335243.1	281.78	46.9804	1.7431	9.4049e-05	0.014546	LOC103396997	endothelial lipase-like
XM_008337141.1	1124.03	203.637	1.7155	9.306e-05	0.014546	LOC103398491	cocaine- and amphetamine-regulated transcript protein-like
XM_008316879.1	129.062	16.2378	1.809	0.00010057	0.015373	fabp2	fatty acid binding protein 2%2C intestinal
XM_008321282.1	36.7271	195.001	-1.6911	0.00010464	0.015811	LOC103386858	monocarboxylate transporter 12-B-like
XM_008324326.1	15.4534	61.1486	-1.5441	0.00010934	0.016334	fam163b	family with sequence similarity 163%2C member B
XM_008332394.1	365.872	115.936	1.3802	0.00011162	0.016486	LOC103394918	sodium-dependent dopamine transporter-like
XM_008323903.1	6.78697	62.204	-1.8191	0.00011415	0.016673	ddc	dopa decarboxylase (aromatic L-amino acid decarboxylase)
XM_008335588.1	31.522	471.556	-1.8456	0.0001177	0.017003	LOC103397361	perforin-1-like
XM_008312830.1	7.68404	34.4226	-1.595	0.00012627	0.017659	dpf3	D4%2C zinc and double PHD fingers%2C family 3%2C transcript variant X3
XM_008318704.1	796.993	2005.73	-1.1774	0.00012445	0.017659	LOC103384973	WAP four-disulfide core domain protein 2-like
XM_008333068.1	18.3082	0.355536	1.8293	0.00012585	0.017659	sc5d	sterol-C5-desaturase%2C transcript variant X1
XM_008316323.1	352.342	1383.53	-1.5296	0.00012827	0.017751	LOC103383269	zinc finger protein 850-like
XM_008310167.1	2.9834	24.671	-1.7789	0.00014104	0.019115	LOC103378821	galanin receptor type 1-like
XM_008308777.1	21.1294	185.245	-1.7899	0.00014785	0.019604	LOC103377813	alkaline phosphatase-like
XM_008319231.1	89.7549	202.043	-1.0594	0.00014913	0.019604	LOC103385364	5'-nucleotidase domain-containing protein 2-like
XM_008327377.1	211.997	726.427	-1.4333	0.00014669	0.019604	LOC103391201	ependymin-like
XM_008327464.1	26.2684	1.62412	1.81	0.00015864	0.020649	LOC103391270	matrix-remodeling-associated protein 5-like
XM_008322480.1	38.9119	188.671	-1.6245	0.00016655	0.021465	LOC103387723	inactive pancreatic lipase-related protein 1-like
XM_008320223.1	24.9617	3.3455	1.7444	0.00016919	0.021594	LOC103386107	twist-related protein 2-like
Novel00105	3.81364	57.4943	-1.7945	0.00018132	0.02292	-//-
XM_008327251.1	503.765	215.764	1.0943	0.00019789	0.024775	ergic1	endoplasmic reticulum-golgi intermediate compartment (ERGIC) 1
XM_008326314.1	48.6225	120.666	-1.1589	0.00020378	0.025273	LOC103390452	gamma-glutamyltransferase 5-like
XM_008313433.1	4.42992	40.2757	-1.7501	0.00021705	0.026177	LOC103381198	scavenger receptor class A member 3-like
XM_008330848.1	85.7737	334.196	-1.5017	0.00021607	0.026177	LOC103393770	CD209 antigen-like protein C
XM_008335106.1	8.67347	35.9438	-1.5354	0.00021481	0.026177	LOC103396858	zinc finger protein 79-like
XM_008313585.1	30.261	93.619	-1.3388	0.00024745	0.029572	LOC103381302	cytochrome P450 2K1-like
XM_008313533.1	169.049	403.641	-1.1116	0.00026414	0.031283	trim54	tripartite motif containing 54
XM_008330684.1	2115.13	5215.97	-1.1433	0.00026793	0.031448	LOC103393646	N-acetylmuramoyl-L-alanine amidase-like
XM_008328834.1	4340.08	20596.3	-1.5843	0.0002756	0.032063	LOC103392251	uricase-like
XM_008324669.1	1.66147	38.9547	-1.7344	0.00028107	0.032412	LOC103389307	bile salt-activated lipase-like
XM_008321232.1	1.55399	47.2018	-1.7179	0.00030122	0.034434	LOC103386819	membrane-spanning 4-domains subfamily A member 4A-like
XM_008334595.1	3342.27	14768.4	-1.5438	0.00032016	0.035999	LOC103396493	pancreatic alpha-amylase-like
XM_008335463.1	79.246	726.634	-1.704	0.00034928	0.038912	LOC103397244	uncharacterized LOC103397244
XM_008338252.1	11.666	63.3439	-1.6057	0.00036102	0.039882	LOC103399583	aminoacylase-1-like
XM_008336101.1	1045.57	235.865	1.5354	0.00037278	0.040838	LOC103397733	endothelial lipase-like
XM_008315564.1	1307.67	2832.03	-1.0069	0.0003872	0.042004	LOC103382691	differentially expressed in FDCP 6 homolog
XM_008323103.1	14.3676	72.9997	-1.5807	0.00039184	0.042004	aqp10	aquaporin 10
XM_008327364.1	26.1783	2.33136	1.6964	0.00039301	0.042004	LOC103391191	uncharacterized LOC103391191
XM_008324640.1	129.223	1331.23	-1.6925	0.00040531	0.04297	LOC103389284	bile salt-activated lipase-like
XM_008310639.1	52.6491	117.442	-1.0386	0.00041118	0.043243	LOC103379172	liprin-beta-2-like
XM_008313417.1	4.42992	32.1504	-1.6534	0.00042277	0.044109	LOC103381182	actin%2C alpha cardiac
XM_008330306.1	538.237	149.257	1.4216	0.00042911	0.044418	srebf2	sterol regulatory element binding transcription factor 2
XM_008326394.1	659.511	1495.95	-1.0524	0.00044785	0.045996	LOC103390511	malate synthase-like
XM_008313831.1	286.817	931.962	-1.3526	0.00046471	0.047357	LOC103381480	probable carboxypeptidase X1
XM_008310987.1	125.795	345.363	-1.2251	0.00047379	0.047545	LOC103379442	alpha-protein kinase 3-like
XM_008313090.1	1.27121	21.6197	-1.6743	0.00047229	0.047545	LOC103380944	melanocortin-2 receptor aCCessory protein 2A-like
XM_008324050.1	5.91509	44.2906	-1.6445	0.00048665	0.048466	LOC103388851	C-X-C chemokine receptor type 3-like
