# Supplementary material for: Liver transcriptome analysis reveals extensive transcriptional plasticity during acclimation to low salinity in Cynoglossus semilaevis
Source: BMC Genomics. 2018 Jun 18;19:464. doi: 10.1186/s12864-018-4825-4 (PMC6006554; doi:10.1186/s12864-018-4825-4)
Supplement: Supplementary file 5 — Table S3. List of Gene Ontology (GO) enrichment terms in the liver of half-smooth tongue sole. (XLS 221 kb) [file 12864_2018_4825_MOESM5_ESM.xls]

## Sheet: GO.GO_enrichment_result
GO_accession	Description	Term_type	Over_represented_pValue	Corrected_pValue	DEG_item	DEG_list	Bg_item	Bg_list	Gene_names
GO:0005506	iron ion binding	molecular_function	7.7469e-06	0.022985	8	110	236	27828	XR_523661.1,XM_008307211.1,XM_008311891.1,XM_008333068.1,XM_008317461.1,XM_008331912.1,XM_008313585.1,XM_008311128.1
GO:0016125	sterol metabolic process	biological_process	1.0894e-05	0.022985	3	110	11	27828	XM_008325412.1,XM_008318098.1,XM_008322893.1
GO:1901615	organic hydroxy compound metabolic process	biological_process	1.5969e-05	0.022985	5	110	78	27828	XM_008325412.1,XM_008330546.1,XM_008311891.1,XM_008318098.1,XM_008322893.1
GO:0003824	catalytic activity	molecular_function	0.00013199	0.1235	63	110	11374	27828	XM_008320007.1,XM_008324640.1,XM_008323903.1,XM_008313955.1,XM_008334215.1,XM_008336371.1,XM_008327862.1,XM_008324669.1,XM_008311136.1,XM_008336101.1,XM_008327647.1,XM_008321282.1,XM_008334595.1,XM_008328991.1,XM_008326174.1,XM_008328834.1,XM_008330684.1,XM_008311128.1,XM_008333603.1,XM_008324442.1,XM_008330546.1,XM_008316623.1,XM_008323811.1,XM_008333432.1,XM_008326314.1,XM_008308777.1,XM_008310…
GO:0006066	alcohol metabolic process	biological_process	0.00015661	0.1235	4	110	67	27828	XM_008325412.1,XM_008311891.1,XM_008318098.1,XM_008322893.1
GO:0047750	cholestenol delta-isomerase activity	molecular_function	0.0001716	0.1235	2	110	4	27828	XM_008318098.1,XM_008325412.1
GO:0016863	intramolecular oxidoreductase activity, transposing C=C bonds	molecular_function	0.00022072	0.13615	2	110	5	27828	XM_008318098.1,XM_008325412.1
GO:0006817	phosphate ion transport	biological_process	0.00028738	0.14528	3	110	30	27828	XM_008308224.1,XM_008327377.1,XM_008313433.1
GO:0020037	heme binding	molecular_function	0.0003028	0.14528	6	110	214	27828	XM_008307211.1,XM_008323191.1,XR_523661.1,XM_008331912.1,XM_008313585.1,XM_008311128.1
GO:0044281	small molecule metabolic process	biological_process	0.00048362	0.20883	16	110	1645	27828	XM_008318098.1,XM_008330816.1,XM_008326394.1,XM_008323903.1,XM_008325412.1,XM_008333068.1,XM_008311891.1,XM_008323191.1,XM_008328834.1,XM_008330684.1,XM_008335608.1,XM_008322893.1,XM_008335463.1,XM_008324442.1,XM_008330546.1,XM_008317461.1
GO:0046906	tetrapyrrole binding	molecular_function	0.00056845	0.22314	6	110	242	27828	XM_008323191.1,XM_008307211.1,XM_008313585.1,XM_008311128.1,XM_008331912.1,XR_523661.1
GO:0046912	transferase activity, transferring acyl groups, acyl groups converted into alkyl on transfer	molecular_function	0.00090875	0.327	2	110	13	27828	XM_008324442.1,XM_008326394.1
GO:1901617	organic hydroxy compound biosynthetic process	biological_process	0.0014686	0.4878	2	110	14	27828	XM_008322893.1,XM_008330546.1
GO:0008202	steroid metabolic process	biological_process	0.0016601	0.51201	3	110	53	27828	XM_008318098.1,XM_008322893.1,XM_008325412.1
GO:0016769	transferase activity, transferring nitrogenous groups	molecular_function	0.0018056	0.51977	2	110	15	27828	XM_008330546.1,XM_008330509.1
GO:0006633	fatty acid biosynthetic process	biological_process	0.0019891	0.53682	3	110	61	27828	XM_008333068.1,XM_008324442.1,XM_008317461.1
GO:0032787	monocarboxylic acid metabolic process	biological_process	0.0021255	0.53988	5	110	239	27828	XM_008323191.1,XM_008333068.1,XM_008326394.1,XM_008317461.1,XM_008324442.1
GO:0015698	inorganic anion transport	biological_process	0.0026154	0.62741	3	110	72	27828	XM_008308224.1,XM_008313433.1,XM_008327377.1
GO:0072330	monocarboxylic acid biosynthetic process	biological_process	0.0029349	0.66699	3	110	73	27828	XM_008333068.1,XM_008324442.1,XM_008317461.1
GO:0016830	carbon-carbon lyase activity	molecular_function	0.0036626	0.68996	4	110	158	27828	XM_008328834.1,XM_008323191.1,XM_008327647.1,XM_008323903.1
GO:0035435	phosphate ion transmembrane transport	biological_process	0.0037281	0.68996	1	110	1	27828	XM_008308224.1
GO:0098661	inorganic anion transmembrane transport	biological_process	0.0037281	0.68996	1	110	1	27828	XM_008308224.1
GO:0005326	neurotransmitter transporter activity	molecular_function	0.0039947	0.68996	3	110	84	27828	XM_008332394.1,XM_008325232.1,XM_008319443.1
GO:0005328	neurotransmitter:sodium symporter activity	molecular_function	0.0039947	0.68996	3	110	84	27828	XM_008332394.1,XM_008325232.1,XM_008319443.1
GO:0019752	carboxylic acid metabolic process	biological_process	0.0043606	0.7036	9	110	823	27828	XM_008323903.1,XM_008324442.1,XM_008317461.1,XM_008330546.1,XM_008326394.1,XM_008335463.1,XM_008333068.1,XM_008323191.1,XM_008328834.1
GO:0043436	oxoacid metabolic process	biological_process	0.0043995	0.7036	9	110	825	27828	XM_008323903.1,XM_008317461.1,XM_008330546.1,XM_008324442.1,XM_008335463.1,XM_008326394.1,XM_008323191.1,XM_008333068.1,XM_008328834.1
GO:0006082	organic acid metabolic process	biological_process	0.0045892	0.70772	9	110	830	27828	XM_008323191.1,XM_008333068.1,XM_008328834.1,XM_008323903.1,XM_008317461.1,XM_008330546.1,XM_008324442.1,XM_008326394.1,XM_008335463.1
GO:0016829	lyase activity	molecular_function	0.0051294	0.76375	6	110	440	27828	XM_008323903.1,XM_008330816.1,XM_008327647.1,XM_008323191.1,XM_008335463.1,XM_008328834.1
GO:0016705	oxidoreductase activity, acting on paired donors, with incorporation or reduction of molecular oxygen	molecular_function	0.0057489	0.82746	5	110	304	27828	XM_008307211.1,XR_523661.1,XM_008331912.1,XM_008313585.1,XM_008311128.1
GO:0007631	feeding behavior	biological_process	0.0070365	0.90139	2	110	30	27828	XM_008337141.1,XM_008335608.1
GO:0004150	dihydroneopterin aldolase activity	molecular_function	0.007333	0.90139	1	110	2	27828	XM_008328834.1
GO:0007605	sensory perception of sound	biological_process	0.0075618	0.90139	1	110	2	27828	XM_008308079.1
GO:0050954	sensory perception of mechanical stimulus	biological_process	0.0075618	0.90139	1	110	2	27828	XM_008308079.1
GO:0006836	neurotransmitter transport	biological_process	0.0077134	0.90139	3	110	104	27828	XM_008325232.1,XM_008319443.1,XM_008332394.1
GO:0004421	hydroxymethylglutaryl-CoA synthase activity	molecular_function	0.0078632	0.90139	1	110	3	27828	XM_008324442.1
GO:0016860	intramolecular oxidoreductase activity	molecular_function	0.008631	0.90139	2	110	36	27828	XM_008318098.1,XM_008325412.1
GO:0019310	inositol catabolic process	biological_process	0.0087676	0.90139	1	110	2	27828	XM_008311891.1
GO:0046164	alcohol catabolic process	biological_process	0.0087676	0.90139	1	110	2	27828	XM_008311891.1
GO:0046174	polyol catabolic process	biological_process	0.0087676	0.90139	1	110	2	27828	XM_008311891.1
GO:0050113	inositol oxygenase activity	molecular_function	0.0087676	0.90139	1	110	2	27828	XM_008311891.1
GO:1901616	organic hydroxy compound catabolic process	biological_process	0.0087676	0.90139	1	110	2	27828	XM_008311891.1
GO:0004631	phosphomevalonate kinase activity	molecular_function	0.0096901	0.90961	1	110	3	27828	XM_008322893.1
GO:0006695	cholesterol biosynthetic process	biological_process	0.0096901	0.90961	1	110	3	27828	XM_008322893.1
GO:0016126	sterol biosynthetic process	biological_process	0.0096901	0.90961	1	110	3	27828	XM_008322893.1
GO:1902653	secondary alcohol biosynthetic process	biological_process	0.0096901	0.90961	1	110	3	27828	XM_008322893.1
GO:0016746	transferase activity, transferring acyl groups	molecular_function	0.012127	1	5	110	360	27828	XM_008326394.1,XM_008326314.1,XM_008313119.1,XM_008330546.1,XM_008324442.1
GO:0008851	ethanolamine ammonia-lyase activity	molecular_function	0.012569	1	1	110	4	27828	XM_008335463.1
GO:0015291	secondary active transmembrane transporter activity	molecular_function	0.013419	1	4	110	235	27828	XM_008332394.1,XM_008319443.1,XM_008325232.1,XM_008327377.1
GO:0045182	translation regulator activity	molecular_function	0.014513	1	1	110	3	27828	XM_008312831.1
GO:0042325	regulation of phosphorylation	biological_process	0.015213	1	2	110	43	27828	XM_008332504.1,XM_008337141.1
GO:0004420	hydroxymethylglutaryl-CoA reductase (NADPH) activity	molecular_function	0.016688	1	1	110	6	27828	XM_008335608.1
GO:0015370	solute:sodium symporter activity	molecular_function	0.016972	1	3	110	139	27828	XM_008332394.1,XM_008325232.1,XM_008319443.1
GO:0006020	inositol metabolic process	biological_process	0.017134	1	1	110	4	27828	XM_008311891.1
GO:0046165	alcohol biosynthetic process	biological_process	0.018049	1	1	110	5	27828	XM_008322893.1
GO:0006631	fatty acid metabolic process	biological_process	0.018734	1	3	110	143	27828	XM_008333068.1,XM_008317461.1,XM_008324442.1
GO:0004474	malate synthase activity	molecular_function	0.019141	1	1	110	5	27828	XM_008326394.1
GO:0006097	glyoxylate cycle	biological_process	0.019141	1	1	110	5	27828	XM_008326394.1
GO:0046487	glyoxylate metabolic process	biological_process	0.019141	1	1	110	5	27828	XM_008326394.1
GO:0044283	small molecule biosynthetic process	biological_process	0.019253	1	5	110	383	27828	XM_008333068.1,XM_008322893.1,XM_008317461.1,XM_008330546.1,XM_008324442.1
GO:0016491	oxidoreductase activity	molecular_function	0.020086	1	14	110	1963	27828	XR_523661.1,XM_008335608.1,XM_008310989.1,XM_008307211.1,XM_008311891.1,XM_008323191.1,XM_008333068.1,XM_008317461.1,XM_008331912.1,XM_008307100.1,XM_008313585.1,XM_008333603.1,XM_008311128.1,XM_008327862.1
GO:0033856	pyridoxine 5'-phosphate synthase activity	molecular_function	0.020086	1	1	110	4	27828	XM_008330546.1
GO:0008745	N-acetylmuramoyl-L-alanine amidase activity	molecular_function	0.020315	1	1	110	4	27828	XM_008330684.1
GO:0007622	rhythmic behavior	biological_process	0.02144	1	1	110	5	27828	XM_008335608.1
GO:0016499	orexin receptor activity	molecular_function	0.02144	1	1	110	5	27828	XM_008335608.1
GO:0022410	circadian sleep/wake cycle process	biological_process	0.02144	1	1	110	5	27828	XM_008335608.1
GO:0042745	circadian sleep/wake cycle	biological_process	0.02144	1	1	110	5	27828	XM_008335608.1
GO:0048512	circadian behavior	biological_process	0.02144	1	1	110	5	27828	XM_008335608.1
GO:0004531	deoxyribonuclease II activity	molecular_function	0.022266	1	1	110	5	27828	XM_008328842.1
GO:0016889	endodeoxyribonuclease activity, producing 3'-phosphomonoesters	molecular_function	0.022266	1	1	110	5	27828	XM_008328842.1
GO:0044710	single-organism metabolic process	biological_process	0.022924	1	28	110	4992	27828	XM_008323163.1,XM_008330816.1,XM_008318098.1,XM_008307100.1,XM_008331912.1,XM_008325412.1,XM_008323903.1,XM_008326394.1,XM_008327862.1,XR_523661.1,XM_008311136.1,XM_008335608.1,XM_008330684.1,XM_008328834.1,XM_008307211.1,XM_008323191.1,XM_008326174.1,XM_008311891.1,XM_008333068.1,XM_008317461.1,XM_008330546.1,XM_008324442.1,XM_008313585.1,XM_008337141.1,XM_008311128.1,XM_008335463.1,XM_008313119…
GO:0008203	cholesterol metabolic process	biological_process	0.023421	1	1	110	7	27828	XM_008322893.1
GO:1902652	secondary alcohol metabolic process	biological_process	0.023421	1	1	110	7	27828	XM_008322893.1
GO:0004312	fatty acid synthase activity	molecular_function	0.024336	1	1	110	7	27828	XM_008324442.1
GO:0004315	3-oxoacyl-[acyl-carrier-protein] synthase activity	molecular_function	0.024336	1	1	110	7	27828	XM_008324442.1
GO:0005615	extracellular space	cellular_component	0.024899	1	4	110	263	27828	XM_008337141.1,XM_008330546.1,XM_008328991.1,XM_008313433.1
GO:0030246	carbohydrate binding	molecular_function	0.025929	1	4	110	279	27828	XM_008330848.1,XM_008320007.1,XM_008326174.1,XM_008325148.1
GO:0016755	transferase activity, transferring amino-acyl groups	molecular_function	0.026041	1	2	110	64	27828	XM_008330546.1,XM_008326314.1
GO:0008152	metabolic process	biological_process	0.026087	1	62	110	13190	27828	XM_008327647.1,XM_008334595.1,XM_008324669.1,XM_008336101.1,XM_008311136.1,XM_008332504.1,XM_008330684.1,XM_008328834.1,XM_008328991.1,XM_008326174.1,XM_008324442.1,XM_008323811.1,XM_008330546.1,XM_008311128.1,XM_008333603.1,XM_008308777.1,XM_008310987.1,XM_008335463.1,XM_008331349.1,XM_008326314.1,XM_008323163.1,XM_008324640.1,XM_008323903.1,XM_008334215.1,XM_008313955.1,XM_008336371.1,XM_008327…
GO:0008614	pyridoxine metabolic process	biological_process	0.026581	1	1	110	6	27828	XM_008330546.1
GO:0008615	pyridoxine biosynthetic process	biological_process	0.026581	1	1	110	6	27828	XM_008330546.1
GO:0042816	vitamin B6 metabolic process	biological_process	0.026581	1	1	110	6	27828	XM_008330546.1
GO:0042819	vitamin B6 biosynthetic process	biological_process	0.026581	1	1	110	6	27828	XM_008330546.1
GO:0016841	ammonia-lyase activity	molecular_function	0.026849	1	1	110	8	27828	XM_008335463.1
GO:0007155	cell adhesion	biological_process	0.027029	1	7	110	802	27828	XM_008336483.1,XM_008330546.1,XM_008325148.1,XM_008333076.1,XM_008327377.1,XM_008313433.1,XM_008313831.1
GO:0003725	double-stranded RNA binding	molecular_function	0.02791	1	1	110	9	27828	XM_008327364.1
GO:0008907	integrase activity	molecular_function	0.028576	1	1	110	8	27828	XM_008310639.1
GO:0008762	UDP-N-acetylmuramate dehydrogenase activity	molecular_function	0.029154	1	1	110	7	27828	XM_008307100.1
GO:0007610	behavior	biological_process	0.029375	1	2	110	67	27828	XM_008337141.1,XM_008335608.1
GO:0044699	single-organism process	biological_process	0.029609	1	59	110	12563	27828	XM_008307100.1,XR_522197.1,XM_008331912.1,XM_008319443.1,XM_008325412.1,XM_008326394.1,XM_008326578.1,XM_008324050.1,XM_008336917.1,XM_008329462.1,XM_008330816.1,XM_008313433.1,XM_008318098.1,XM_008313533.1,XM_008317461.1,XM_008336483.1,XM_008337141.1,XM_008313585.1,XM_008330509.1,XM_008319660.1,XM_008322893.1,XM_008313119.1,XR_523661.1,XM_008308224.1,XM_008335608.1,XM_008307211.1,XM_008315760.1,…
GO:0019220	regulation of phosphate metabolic process	biological_process	0.03003	1	2	110	62	27828	XM_008332504.1,XM_008337141.1
GO:0051174	regulation of phosphorus metabolic process	biological_process	0.03003	1	2	110	62	27828	XM_008337141.1,XM_008332504.1
GO:0031411	gas vesicle	cellular_component	0.030322	1	1	110	9	27828	XM_008316323.1
GO:0046914	transition metal ion binding	molecular_function	0.030838	1	18	110	3053	27828	XM_008331912.1,XM_008320223.1,XM_008319650.1,XM_008320125.1,XM_008329462.1,XM_008313533.1,XM_008313585.1,XM_008311128.1,XM_008317461.1,XM_008335106.1,XM_008310987.1,XM_008327647.1,XR_523661.1,XM_008311891.1,XM_008333068.1,XM_008313831.1,XM_008330684.1,XM_008307211.1
GO:0004797	thymidine kinase activity	molecular_function	0.032124	1	1	110	10	27828	XM_008310987.1
GO:0019136	deoxynucleoside kinase activity	molecular_function	0.032124	1	1	110	10	27828	XM_008310987.1
GO:0019206	nucleoside kinase activity	molecular_function	0.032124	1	1	110	10	27828	XM_008310987.1
GO:0006027	glycosaminoglycan catabolic process	biological_process	0.03394	1	1	110	7	27828	XM_008330684.1
GO:0009253	peptidoglycan catabolic process	biological_process	0.03394	1	1	110	7	27828	XM_008330684.1
GO:0004743	pyruvate kinase activity	molecular_function	0.034269	1	1	110	8	27828	XM_008323191.1
GO:0022610	biological adhesion	biological_process	0.035052	1	7	110	846	27828	XM_008313831.1,XM_008327377.1,XM_008313433.1,XM_008333076.1,XM_008325148.1,XM_008330546.1,XM_008336483.1
GO:0005315	inorganic phosphate transmembrane transporter activity	molecular_function	0.037821	1	1	110	10	27828	XM_008327377.1
GO:0006493	protein O-linked glycosylation	biological_process	0.037851	1	1	110	10	27828	XM_008311136.1
GO:0015293	symporter activity	molecular_function	0.03786	1	3	110	187	27828	XM_008332394.1,XM_008319443.1,XM_008325232.1
GO:0015294	solute:cation symporter activity	molecular_function	0.03786	1	3	110	187	27828	XM_008319443.1,XM_008325232.1,XM_008332394.1
GO:0006621	protein retention in ER lumen	biological_process	0.038152	1	1	110	8	27828	XM_008327377.1
GO:0035437	maintenance of protein localization in endoplasmic reticulum	biological_process	0.038152	1	1	110	8	27828	XM_008327377.1
GO:0046923	ER retention sequence binding	molecular_function	0.038152	1	1	110	8	27828	XM_008327377.1
GO:0072595	maintenance of protein localization in organelle	biological_process	0.038152	1	1	110	8	27828	XM_008327377.1
GO:0006629	lipid metabolic process	biological_process	0.038442	1	9	110	1195	27828	XM_008318098.1,XM_008333068.1,XM_008326174.1,XM_008323163.1,XM_008322893.1,XM_008313119.1,XM_008324442.1,XM_008317461.1,XM_008325412.1
GO:0015114	phosphate ion transmembrane transporter activity	molecular_function	0.039548	1	1	110	9	27828	XM_008308224.1
GO:0006720	isoprenoid metabolic process	biological_process	0.039913	1	2	110	88	27828	XM_008324442.1,XM_008323163.1
GO:0008299	isoprenoid biosynthetic process	biological_process	0.039913	1	2	110	88	27828	XM_008324442.1,XM_008323163.1
GO:0044724	single-organism carbohydrate catabolic process	biological_process	0.040321	1	2	110	88	27828	XM_008311891.1,XM_008323191.1
GO:0015081	sodium ion transmembrane transporter activity	molecular_function	0.042329	1	3	110	202	27828	XM_008332394.1,XM_008325232.1,XM_008319443.1
GO:0008483	transaminase activity	molecular_function	0.042546	1	1	110	11	27828	XM_008330509.1
GO:0005048	signal sequence binding	molecular_function	0.043301	1	1	110	9	27828	XM_008327377.1
GO:0042277	peptide binding	molecular_function	0.043301	1	1	110	9	27828	XM_008327377.1
GO:0016787	hydrolase activity	molecular_function	0.04397	1	26	110	4923	27828	XM_008330684.1,XM_008313831.1,XM_008328842.1,XM_008336101.1,XM_008324669.1,XM_008331349.1,XM_008310987.1,XM_008308777.1,XM_008319784.1,XM_008332347.1,XM_008333432.1,XM_008330546.1,XM_008316623.1,XM_008323811.1,XM_008324640.1,XM_008335243.1,XM_008338252.1,XM_008313433.1,XM_008320007.1,XM_008329462.1,XM_008324050.1,XM_008320125.1,XM_008320223.1,XM_008331030.1,XM_008334215.1,XM_008313955.1
GO:1901677	phosphate transmembrane transporter activity	molecular_function	0.044131	1	1	110	12	27828	XM_008327377.1
GO:0055114	oxidation-reduction process	biological_process	0.045199	1	12	110	1806	27828	XM_008333068.1,XM_008311891.1,XM_008323191.1,XM_008307211.1,XM_008335608.1,XR_523661.1,XM_008327862.1,XM_008311128.1,XM_008313585.1,XM_008331912.1,XM_008307100.1,XM_008317461.1
GO:0030170	pyridoxal phosphate binding	molecular_function	0.045735	1	2	110	82	27828	XM_008330509.1,XM_008323903.1
GO:0008158	hedgehog receptor activity	molecular_function	0.048188	1	1	110	19	27828	XM_008335608.1
GO:0007623	circadian rhythm	biological_process	0.051104	1	1	110	12	27828	XM_008335608.1
GO:0000030	mannosyltransferase activity	molecular_function	0.051111	1	1	110	13	27828	XM_008311136.1
GO:0001653	peptide receptor activity	molecular_function	0.051127	1	1	110	14	27828	XM_008335608.1
GO:0008528	G-protein coupled peptide receptor activity	molecular_function	0.051127	1	1	110	14	27828	XM_008335608.1
GO:0000042	protein targeting to Golgi	biological_process	0.05128	1	1	110	17	27828	XM_008328991.1
GO:0000301	retrograde transport, vesicle recycling within Golgi	biological_process	0.05128	1	1	110	17	27828	XM_008328991.1
GO:0034067	protein localization to Golgi apparatus	biological_process	0.05128	1	1	110	17	27828	XM_008328991.1
GO:0072600	establishment of protein localization to Golgi	biological_process	0.05128	1	1	110	17	27828	XM_008328991.1
GO:0000186	activation of MAPKK activity	biological_process	0.051961	1	1	110	10	27828	XM_008337141.1
GO:0001678	cellular glucose homeostasis	biological_process	0.051961	1	1	110	10	27828	XM_008337141.1
GO:0008343	adult feeding behavior	biological_process	0.051961	1	1	110	10	27828	XM_008337141.1
GO:0030534	adult behavior	biological_process	0.051961	1	1	110	10	27828	XM_008337141.1
GO:0032094	response to food	biological_process	0.051961	1	1	110	10	27828	XM_008337141.1
GO:0032095	regulation of response to food	biological_process	0.051961	1	1	110	10	27828	XM_008337141.1
GO:0032096	negative regulation of response to food	biological_process	0.051961	1	1	110	10	27828	XM_008337141.1
GO:0032098	regulation of appetite	biological_process	0.051961	1	1	110	10	27828	XM_008337141.1
GO:0032099	negative regulation of appetite	biological_process	0.051961	1	1	110	10	27828	XM_008337141.1
GO:0032104	regulation of response to extracellular stimulus	biological_process	0.051961	1	1	110	10	27828	XM_008337141.1
GO:0032105	negative regulation of response to extracellular stimulus	biological_process	0.051961	1	1	110	10	27828	XM_008337141.1
GO:0032107	regulation of response to nutrient levels	biological_process	0.051961	1	1	110	10	27828	XM_008337141.1
GO:0032108	negative regulation of response to nutrient levels	biological_process	0.051961	1	1	110	10	27828	XM_008337141.1
GO:0032147	activation of protein kinase activity	biological_process	0.051961	1	1	110	10	27828	XM_008337141.1
GO:0033500	carbohydrate homeostasis	biological_process	0.051961	1	1	110	10	27828	XM_008337141.1
GO:0033674	positive regulation of kinase activity	biological_process	0.051961	1	1	110	10	27828	XM_008337141.1
GO:0042593	glucose homeostasis	biological_process	0.051961	1	1	110	10	27828	XM_008337141.1
GO:0044708	single-organism behavior	biological_process	0.051961	1	1	110	10	27828	XM_008337141.1
GO:0045860	positive regulation of protein kinase activity	biological_process	0.051961	1	1	110	10	27828	XM_008337141.1
GO:0005604	basement membrane	cellular_component	0.05313	1	3	110	198	27828	XM_008313433.1,XM_008336483.1,XM_008330546.1
GO:0016832	aldehyde-lyase activity	molecular_function	0.053265	1	1	110	15	27828	XM_008328834.1
GO:0019042	viral latency	biological_process	0.055545	1	1	110	17	27828	XM_008324326.1
GO:0044420	extracellular matrix component	cellular_component	0.056322	1	3	110	202	27828	XM_008330546.1,XM_008336483.1,XM_008313433.1
GO:0006458	'de novo' protein folding	biological_process	0.056997	1	1	110	16	27828	XM_008322893.1
GO:0051084	'de novo' posttranslational protein folding	biological_process	0.056997	1	1	110	16	27828	XM_008322893.1
GO:0051085	chaperone mediated protein folding requiring cofactor	biological_process	0.056997	1	1	110	16	27828	XM_008322893.1
GO:0061077	chaperone-mediated protein folding	biological_process	0.056997	1	1	110	16	27828	XM_008322893.1
GO:0000165	MAPK cascade	biological_process	0.057091	1	1	110	11	27828	XM_008337141.1
GO:0023014	signal transduction by protein phosphorylation	biological_process	0.057091	1	1	110	11	27828	XM_008337141.1
GO:0043408	regulation of MAPK cascade	biological_process	0.057091	1	1	110	11	27828	XM_008337141.1
GO:0043410	positive regulation of MAPK cascade	biological_process	0.057091	1	1	110	11	27828	XM_008337141.1
GO:0022804	active transmembrane transporter activity	molecular_function	0.057323	1	4	110	394	27828	XM_008332394.1,XM_008325232.1,XM_008319443.1,XM_008327377.1
GO:0044707	single-multicellular organism process	biological_process	0.057786	1	6	110	700	27828	XM_008328834.1,XM_008313433.1,XM_008336483.1,XM_008330546.1,XM_008308079.1,XM_008337141.1
GO:0030545	receptor regulator activity	molecular_function	0.058685	1	1	110	21	27828	XM_008330306.1
GO:0030547	receptor inhibitor activity	molecular_function	0.058685	1	1	110	21	27828	XM_008330306.1
GO:0030548	acetylcholine receptor regulator activity	molecular_function	0.058685	1	1	110	21	27828	XM_008330306.1
GO:0030550	acetylcholine receptor inhibitor activity	molecular_function	0.058685	1	1	110	21	27828	XM_008330306.1
GO:0051347	positive regulation of transferase activity	biological_process	0.058706	1	1	110	12	27828	XM_008337141.1
GO:0007160	cell-matrix adhesion	biological_process	0.058918	1	1	110	16	27828	XM_008327377.1
GO:0031589	cell-substrate adhesion	biological_process	0.058918	1	1	110	16	27828	XM_008327377.1
GO:0003840	gamma-glutamyltransferase activity	molecular_function	0.059607	1	1	110	15	27828	XM_008326314.1
GO:0016831	carboxy-lyase activity	molecular_function	0.061132	1	2	110	101	27828	XM_008327647.1,XM_008323903.1
GO:0031412	gas vesicle organization	biological_process	0.062071	1	1	110	16	27828	XM_008316323.1
GO:0016052	carbohydrate catabolic process	biological_process	0.063996	1	2	110	118	27828	XM_008311891.1,XM_008323191.1
GO:0004869	cysteine-type endopeptidase inhibitor activity	molecular_function	0.064431	1	1	110	13	27828	XM_008333644.1
GO:0001934	positive regulation of protein phosphorylation	biological_process	0.065228	1	1	110	13	27828	XM_008337141.1
GO:0010562	positive regulation of phosphorus metabolic process	biological_process	0.065228	1	1	110	13	27828	XM_008337141.1
GO:0031401	positive regulation of protein modification process	biological_process	0.065228	1	1	110	13	27828	XM_008337141.1
GO:0042327	positive regulation of phosphorylation	biological_process	0.065228	1	1	110	13	27828	XM_008337141.1
GO:0045937	positive regulation of phosphate metabolic process	biological_process	0.065228	1	1	110	13	27828	XM_008337141.1
GO:0048511	rhythmic process	biological_process	0.067811	1	1	110	16	27828	XM_008335608.1
GO:0009967	positive regulation of signal transduction	biological_process	0.070575	1	1	110	14	27828	XM_008337141.1
GO:0010647	positive regulation of cell communication	biological_process	0.070575	1	1	110	14	27828	XM_008337141.1
GO:0023056	positive regulation of signaling	biological_process	0.070575	1	1	110	14	27828	XM_008337141.1
GO:1902533	positive regulation of intracellular signal transduction	biological_process	0.070575	1	1	110	14	27828	XM_008337141.1
GO:0008013	beta-catenin binding	molecular_function	0.071189	1	1	110	24	27828	XM_008330509.1
GO:0006575	cellular modified amino acid metabolic process	biological_process	0.072993	1	2	110	112	27828	XM_008328834.1,XM_008326314.1
GO:0009538	photosystem I reaction center	cellular_component	0.073028	1	1	110	21	27828	XM_008310987.1
GO:0016840	carbon-nitrogen lyase activity	molecular_function	0.073732	1	1	110	21	27828	XM_008335463.1
GO:0000270	peptidoglycan metabolic process	biological_process	0.074267	1	1	110	17	27828	XM_008330684.1
GO:0008610	lipid biosynthetic process	biological_process	0.075186	1	6	110	778	27828	XM_008317461.1,XM_008324442.1,XM_008323163.1,XM_008313119.1,XM_008333068.1,XM_008322893.1
GO:0006820	anion transport	biological_process	0.075264	1	3	110	281	27828	XM_008313433.1,XM_008327377.1,XM_008308224.1
GO:0033218	amide binding	molecular_function	0.078317	1	1	110	18	27828	XM_008327377.1
GO:0019627	urea metabolic process	biological_process	0.079288	1	1	110	26	27828	XM_008330684.1
GO:0006109	regulation of carbohydrate metabolic process	biological_process	0.080589	1	1	110	24	27828	XM_008334215.1
GO:0005576	extracellular region	cellular_component	0.081257	1	12	110	1951	27828	XM_008336917.1,XM_008328991.1,XM_008327377.1,XM_008313433.1,XM_008337141.1,XM_008318704.1,XM_008336483.1,XM_008330546.1,XM_008320223.1,XM_008330306.1,XM_008327464.1,XM_008319650.1
GO:0032102	negative regulation of response to external stimulus	biological_process	0.081559	1	1	110	17	27828	XM_008337141.1
GO:0048584	positive regulation of response to stimulus	biological_process	0.082625	1	1	110	18	27828	XM_008337141.1
GO:0004536	deoxyribonuclease activity	molecular_function	0.085264	1	2	110	132	27828	XM_008330546.1,XM_008328842.1
GO:0006026	aminoglycan catabolic process	biological_process	0.086477	1	1	110	21	27828	XM_008330684.1
GO:0048037	cofactor binding	molecular_function	0.088751	1	5	110	589	27828	XM_008323903.1,XM_008335608.1,XM_008330509.1,XM_008333603.1,XM_008307100.1
GO:0004383	guanylate cyclase activity	molecular_function	0.091997	1	1	110	34	27828	XM_008330816.1
GO:0006182	cGMP biosynthetic process	biological_process	0.091997	1	1	110	34	27828	XM_008330816.1
GO:0046068	cGMP metabolic process	biological_process	0.091997	1	1	110	34	27828	XM_008330816.1
GO:0043169	cation binding	molecular_function	0.092249	1	25	110	5233	27828	XM_008329462.1,XM_008313533.1,XM_008331912.1,XM_008319650.1,XM_008320125.1,XM_008316323.1,XM_008320223.1,XM_008334595.1,XR_523661.1,XM_008327647.1,XM_008311136.1,XM_008330684.1,XM_008313831.1,XM_008327377.1,XM_008326054.1,XM_008307211.1,XM_008311891.1,XM_008323191.1,XM_008333068.1,XM_008335106.1,XM_008317461.1,XM_008313585.1,XM_008311128.1,XM_008308777.1,XM_008310987.1
GO:0006749	glutathione metabolic process	biological_process	0.092849	1	1	110	24	27828	XM_008326314.1
GO:0015936	coenzyme A metabolic process	biological_process	0.093059	1	1	110	25	27828	XM_008335608.1
GO:0033865	nucleoside bisphosphate metabolic process	biological_process	0.093059	1	1	110	25	27828	XM_008335608.1
GO:0033875	ribonucleoside bisphosphate metabolic process	biological_process	0.093059	1	1	110	25	27828	XM_008335608.1
GO:0034032	purine nucleoside bisphosphate metabolic process	biological_process	0.093059	1	1	110	25	27828	XM_008335608.1
GO:0051205	protein insertion into membrane	biological_process	0.093413	1	1	110	24	27828	XM_008310167.1
GO:0016894	endonuclease activity, active with either ribo- or deoxyribonucleic acids and producing 3'-phosphomonoesters	molecular_function	0.0942	1	1	110	23	27828	XM_008328842.1
GO:0016053	organic acid biosynthetic process	biological_process	0.096688	1	3	110	272	27828	XM_008324442.1,XM_008317461.1,XM_008333068.1
GO:0046394	carboxylic acid biosynthetic process	biological_process	0.096688	1	3	110	272	27828	XM_008324442.1,XM_008317461.1,XM_008333068.1
GO:0032501	multicellular organismal process	biological_process	0.097482	1	6	110	809	27828	XM_008337141.1,XM_008308079.1,XM_008336483.1,XM_008330546.1,XM_008313433.1,XM_008328834.1
GO:0030259	lipid glycosylation	biological_process	0.10108	1	1	110	24	27828	XM_008326174.1
GO:0030414	peptidase inhibitor activity	molecular_function	0.1011	1	2	110	150	27828	XM_008318704.1,XM_008333644.1
GO:0061134	peptidase regulator activity	molecular_function	0.1011	1	2	110	150	27828	XM_008333644.1,XM_008318704.1
GO:0005787	signal peptidase complex	cellular_component	0.10124	1	1	110	29	27828	XM_008324050.1
GO:0006465	signal peptide processing	biological_process	0.10124	1	1	110	29	27828	XM_008324050.1
GO:0044275	cellular carbohydrate catabolic process	biological_process	0.10216	1	1	110	33	27828	XM_008311891.1
GO:0052652	cyclic purine nucleotide metabolic process	biological_process	0.10275	1	1	110	37	27828	XM_008330816.1
GO:0004181	metallocarboxypeptidase activity	molecular_function	0.10297	1	1	110	30	27828	XM_008313831.1
GO:0005540	hyaluronic acid binding	molecular_function	0.10443	1	1	110	31	27828	XM_008325148.1
GO:0016616	oxidoreductase activity, acting on the CH-OH group of donors, NAD or NADP as acceptor	molecular_function	0.10694	1	3	110	284	27828	XM_008327862.1,XM_008335608.1,XM_008307100.1
GO:0008233	peptidase activity	molecular_function	0.10822	1	8	110	1236	27828	XM_008324050.1,XM_008324669.1,XM_008313831.1,XM_008324640.1,XM_008323811.1,XM_008320125.1,XM_008331349.1,XM_008320223.1
GO:0009267	cellular response to starvation	biological_process	0.109	1	1	110	23	27828	XM_008337141.1
GO:0031667	response to nutrient levels	biological_process	0.109	1	1	110	23	27828	XM_008337141.1
GO:0031669	cellular response to nutrient levels	biological_process	0.109	1	1	110	23	27828	XM_008337141.1
GO:0042594	response to starvation	biological_process	0.109	1	1	110	23	27828	XM_008337141.1
GO:0004003	ATP-dependent DNA helicase activity	molecular_function	0.10978	1	1	110	32	27828	XM_008329462.1
GO:0007219	Notch signaling pathway	biological_process	0.11055	1	1	110	36	27828	XM_008328834.1
GO:0006732	coenzyme metabolic process	biological_process	0.11611	1	3	110	297	27828	XM_008328834.1,XM_008323191.1,XM_008335608.1
GO:0072524	pyridine-containing compound metabolic process	biological_process	0.11718	1	2	110	147	27828	XM_008323191.1,XM_008330546.1
GO:0008235	metalloexopeptidase activity	molecular_function	0.11824	1	1	110	36	27828	XM_008313831.1
GO:0032270	positive regulation of cellular protein metabolic process	biological_process	0.11974	1	1	110	25	27828	XM_008337141.1
GO:0051247	positive regulation of protein metabolic process	biological_process	0.11974	1	1	110	25	27828	XM_008337141.1
GO:0001871	pattern binding	molecular_function	0.11977	1	1	110	31	27828	XM_008320007.1
GO:0030247	polysaccharide binding	molecular_function	0.11977	1	1	110	31	27828	XM_008320007.1
GO:0016810	hydrolase activity, acting on carbon-nitrogen (but not peptide) bonds	molecular_function	0.11991	1	2	110	152	27828	XM_008310987.1,XM_008330684.1
GO:0016614	oxidoreductase activity, acting on CH-OH group of donors	molecular_function	0.1201	1	3	110	299	27828	XM_008335608.1,XM_008307100.1,XM_008327862.1
GO:0043085	positive regulation of catalytic activity	biological_process	0.12089	1	1	110	31	27828	XM_008337141.1
GO:0044093	positive regulation of molecular function	biological_process	0.12089	1	1	110	31	27828	XM_008337141.1
GO:0009522	photosystem I	cellular_component	0.12232	1	1	110	33	27828	XM_008310987.1
GO:0008237	metallopeptidase activity	molecular_function	0.12595	1	3	110	336	27828	XM_008320125.1,XM_008313831.1,XM_008320223.1
GO:0072525	pyridine-containing compound biosynthetic process	biological_process	0.1271	1	1	110	31	27828	XM_008330546.1
GO:0017016	Ras GTPase binding	molecular_function	0.13024	1	2	110	202	27828	XM_008330546.1,XM_008335243.1
GO:0031267	small GTPase binding	molecular_function	0.13024	1	2	110	202	27828	XM_008330546.1,XM_008335243.1
GO:0051020	GTPase binding	molecular_function	0.13024	1	2	110	202	27828	XM_008335243.1,XM_008330546.1
GO:0046872	metal ion binding	molecular_function	0.13169	1	24	110	5203	27828	XM_008327377.1,XM_008326054.1,XM_008307211.1,XM_008313831.1,XM_008330684.1,XM_008333068.1,XM_008323191.1,XM_008311891.1,XR_523661.1,XM_008327647.1,XM_008311136.1,XM_008310987.1,XM_008308777.1,XM_008317461.1,XM_008335106.1,XM_008311128.1,XM_008313585.1,XM_008313533.1,XM_008329462.1,XM_008320125.1,XM_008319650.1,XM_008316323.1,XM_008320223.1,XM_008331912.1
GO:0016021	integral component of membrane	cellular_component	0.13198	1	23	110	4512	27828	XM_008332394.1,XM_008335608.1,XM_008308224.1,XM_008315273.1,XM_008321282.1,XM_008321232.1,XM_008332898.1,XM_008328834.1,XM_008327377.1,XM_008336483.1,XM_008325232.1,XM_008310310.1,XM_008338530.1,XM_008319660.1,XM_008332355.1,XM_008310167.1,XM_008324050.1,XM_008318098.1,XM_008325412.1,XM_008334215.1,XM_008319443.1,XR_522197.1,XM_008310639.1
GO:0043549	regulation of kinase activity	biological_process	0.13259	1	1	110	32	27828	XM_008337141.1
GO:0045859	regulation of protein kinase activity	biological_process	0.13259	1	1	110	32	27828	XM_008337141.1
GO:0032101	regulation of response to external stimulus	biological_process	0.13304	1	1	110	32	27828	XM_008337141.1
GO:0071941	nitrogen cycle metabolic process	biological_process	0.13402	1	1	110	41	27828	XM_008330684.1
GO:0007339	binding of sperm to zona pellucida	biological_process	0.13608	1	1	110	57	27828	XM_008327464.1
GO:0009988	cell-cell recognition	biological_process	0.13608	1	1	110	57	27828	XM_008327464.1
GO:0035036	sperm-egg recognition	biological_process	0.13608	1	1	110	57	27828	XM_008327464.1
GO:0017048	Rho GTPase binding	molecular_function	0.1395	1	1	110	44	27828	XM_008330546.1
GO:0008037	cell recognition	biological_process	0.14016	1	1	110	58	27828	XM_008327464.1
GO:0016811	hydrolase activity, acting on carbon-nitrogen (but not peptide) bonds, in linear amides	molecular_function	0.14021	1	1	110	40	27828	XM_008330684.1
GO:0031224	intrinsic component of membrane	cellular_component	0.14119	1	23	110	4549	27828	XM_008319443.1,XR_522197.1,XM_008325412.1,XM_008334215.1,XM_008310639.1,XM_008310167.1,XM_008324050.1,XM_008318098.1,XM_008336483.1,XM_008325232.1,XM_008319660.1,XM_008338530.1,XM_008332355.1,XM_008310310.1,XM_008315273.1,XM_008321282.1,XM_008308224.1,XM_008332394.1,XM_008335608.1,XM_008328834.1,XM_008327377.1,XM_008321232.1,XM_008332898.1
GO:0030203	glycosaminoglycan metabolic process	biological_process	0.14122	1	1	110	41	27828	XM_008330684.1
GO:0044421	extracellular region part	cellular_component	0.14163	1	5	110	638	27828	XM_008328991.1,XM_008313433.1,XM_008337141.1,XM_008336483.1,XM_008330546.1
GO:0005577	fibrinogen complex	cellular_component	0.14343	1	2	110	156	27828	XM_008313433.1,XM_008330546.1
GO:0030168	platelet activation	biological_process	0.14343	1	2	110	156	27828	XM_008330546.1,XM_008313433.1
GO:0001932	regulation of protein phosphorylation	biological_process	0.14474	1	1	110	35	27828	XM_008337141.1
GO:0001775	cell activation	biological_process	0.14696	1	2	110	158	27828	XM_008330546.1,XM_008313433.1
GO:0009190	cyclic nucleotide biosynthetic process	biological_process	0.14802	1	1	110	54	27828	XM_008330816.1
GO:0070011	peptidase activity, acting on L-amino acid peptides	molecular_function	0.14838	1	7	110	1124	27828	XM_008324669.1,XM_008323811.1,XM_008320223.1,XM_008313831.1,XM_008331349.1,XM_008324640.1,XM_008320125.1
GO:0005975	carbohydrate metabolic process	biological_process	0.15065	1	8	110	1371	27828	XM_008311891.1,XM_008326174.1,XM_008323191.1,XM_008311136.1,XM_008334595.1,XM_008326394.1,XM_008313955.1,XM_008334215.1
GO:0004180	carboxypeptidase activity	molecular_function	0.1511	1	1	110	43	27828	XM_008313831.1
GO:0033365	protein localization to organelle	biological_process	0.15227	1	3	110	357	27828	XM_008336483.1,XM_008328991.1,XM_008327377.1
GO:0015074	DNA integration	biological_process	0.15273	1	1	110	42	27828	XM_008310639.1
GO:0009401	phosphoenolpyruvate-dependent sugar phosphotransferase system	biological_process	0.15625	1	1	110	45	27828	XR_522197.1
GO:0007596	blood coagulation	biological_process	0.16132	1	2	110	170	27828	XM_008313433.1,XM_008330546.1
GO:0030955	potassium ion binding	molecular_function	0.16255	1	1	110	48	27828	XM_008323191.1
GO:0031420	alkali metal ion binding	molecular_function	0.16255	1	1	110	48	27828	XM_008323191.1
GO:0009187	cyclic nucleotide metabolic process	biological_process	0.16272	1	1	110	58	27828	XM_008330816.1
GO:0030131	clathrin adaptor complex	cellular_component	0.16331	1	1	110	54	27828	XM_008333076.1
GO:0006979	response to oxidative stress	biological_process	0.16371	1	1	110	50	27828	XM_008323191.1
GO:0051087	chaperone binding	molecular_function	0.16616	1	1	110	42	27828	XM_008313433.1
GO:0007338	single fertilization	biological_process	0.16667	1	1	110	65	27828	XM_008327464.1
GO:0009566	fertilization	biological_process	0.16667	1	1	110	65	27828	XM_008327464.1
GO:0015103	inorganic anion transmembrane transporter activity	molecular_function	0.16883	1	1	110	51	27828	XM_008308224.1
GO:0007599	hemostasis	biological_process	0.16936	1	2	110	178	27828	XM_008330546.1,XM_008313433.1
GO:0050817	coagulation	biological_process	0.16936	1	2	110	178	27828	XM_008313433.1,XM_008330546.1
GO:0050878	regulation of body fluid levels	biological_process	0.16936	1	2	110	178	27828	XM_008313433.1,XM_008330546.1
GO:0004601	peroxidase activity	molecular_function	0.16957	1	1	110	43	27828	XM_008323191.1
GO:0051220	cytoplasmic sequestering of protein	biological_process	0.17337	1	1	110	51	27828	XM_008327377.1
GO:0030119	AP-type membrane coat adaptor complex	cellular_component	0.17489	1	1	110	58	27828	XM_008333076.1
GO:0009975	cyclase activity	molecular_function	0.17627	1	1	110	62	27828	XM_008330816.1
GO:0005783	endoplasmic reticulum	cellular_component	0.17704	1	3	110	382	27828	XM_008318098.1,XM_008325412.1,XM_008324050.1
GO:0006694	steroid biosynthetic process	biological_process	0.18011	1	1	110	45	27828	XM_008322893.1
GO:0006520	cellular amino acid metabolic process	biological_process	0.18101	1	4	110	571	27828	XM_008330546.1,XM_008323903.1,XM_008335463.1,XM_008328834.1
GO:0004930	G-protein coupled receptor activity	molecular_function	0.18196	1	6	110	854	27828	XM_008310310.1,XM_008332898.1,XM_008319660.1,XM_008335608.1,XM_008324050.1,XM_008310167.1
GO:0016849	phosphorus-oxygen lyase activity	molecular_function	0.18315	1	1	110	66	27828	XM_008330816.1
GO:0016776	phosphotransferase activity, phosphate group as acceptor	molecular_function	0.18335	1	1	110	47	27828	XM_008322893.1
GO:0016747	transferase activity, transferring acyl groups other than amino-acyl groups	molecular_function	0.184	1	2	110	206	27828	XM_008324442.1,XM_008313119.1
GO:0000155	phosphorelay sensor kinase activity	molecular_function	0.18501	1	1	110	53	27828	XM_008334215.1
GO:0008094	DNA-dependent ATPase activity	molecular_function	0.18611	1	1	110	57	27828	XM_008329462.1
GO:0031012	extracellular matrix	cellular_component	0.19045	1	4	110	537	27828	XM_008336483.1,XM_008330546.1,XM_008320125.1,XM_008313433.1
GO:1902580	single-organism cellular localization	biological_process	0.19134	1	3	110	400	27828	XM_008328991.1,XM_008310167.1,XM_008336483.1
GO:0005227	calcium activated cation channel activity	molecular_function	0.19489	1	1	110	65	27828	XM_008329462.1
GO:0015269	calcium-activated potassium channel activity	molecular_function	0.19489	1	1	110	65	27828	XM_008329462.1
GO:0022839	ion gated channel activity	molecular_function	0.19489	1	1	110	65	27828	XM_008329462.1
GO:0019751	polyol metabolic process	biological_process	0.19499	1	1	110	54	27828	XM_008311891.1
GO:0030258	lipid modification	biological_process	0.19786	1	1	110	50	27828	XM_008326174.1
GO:0006760	folic acid-containing compound metabolic process	biological_process	0.19984	1	1	110	51	27828	XM_008328834.1
GO:0046983	protein dimerization activity	molecular_function	0.20118	1	4	110	562	27828	XM_008315760.1,XM_008330306.1,XM_008334806.1,XM_008320223.1
GO:0007166	cell surface receptor signaling pathway	biological_process	0.20139	1	2	110	241	27828	XM_008328834.1,XM_008330509.1
GO:0008855	exodeoxyribonuclease VII activity	molecular_function	0.20345	1	1	110	58	27828	XM_008330546.1
GO:0042060	wound healing	biological_process	0.20375	1	2	110	199	27828	XM_008330546.1,XM_008313433.1
GO:0005539	glycosaminoglycan binding	molecular_function	0.20459	1	1	110	67	27828	XM_008325148.1
GO:0009611	response to wounding	biological_process	0.20522	1	2	110	200	27828	XM_008313433.1,XM_008330546.1
GO:0019205	nucleobase-containing compound kinase activity	molecular_function	0.20567	1	1	110	55	27828	XM_008310987.1
GO:0016814	hydrolase activity, acting on carbon-nitrogen (but not peptide) bonds, in cyclic amidines	molecular_function	0.20759	1	1	110	60	27828	XM_008310987.1
GO:0008236	serine-type peptidase activity	molecular_function	0.20806	1	3	110	397	27828	XM_008331349.1,XM_008324640.1,XM_008324669.1
GO:0017171	serine hydrolase activity	molecular_function	0.20806	1	3	110	397	27828	XM_008324669.1,XM_008324640.1,XM_008331349.1
GO:0030117	membrane coat	cellular_component	0.21035	1	2	110	267	27828	XM_008333076.1,XM_008310639.1
GO:0048475	coated membrane	cellular_component	0.21035	1	2	110	267	27828	XM_008333076.1,XM_008310639.1
GO:0004529	exodeoxyribonuclease activity	molecular_function	0.21047	1	1	110	61	27828	XM_008330546.1
GO:0016895	exodeoxyribonuclease activity, producing 5'-phosphomonoesters	molecular_function	0.21047	1	1	110	61	27828	XM_008330546.1
GO:0051338	regulation of transferase activity	biological_process	0.2115	1	1	110	53	27828	XM_008337141.1
GO:0005606	laminin-1 complex	cellular_component	0.21194	1	1	110	59	27828	XM_008336483.1
GO:0016477	cell migration	biological_process	0.21194	1	1	110	59	27828	XM_008336483.1
GO:0030155	regulation of cell adhesion	biological_process	0.21194	1	1	110	59	27828	XM_008336483.1
GO:0030334	regulation of cell migration	biological_process	0.21194	1	1	110	59	27828	XM_008336483.1
GO:0043256	laminin complex	cellular_component	0.21194	1	1	110	59	27828	XM_008336483.1
GO:0045995	regulation of embryonic development	biological_process	0.21194	1	1	110	59	27828	XM_008336483.1
GO:0051270	regulation of cellular component movement	biological_process	0.21194	1	1	110	59	27828	XM_008336483.1
GO:2000145	regulation of cell motility	biological_process	0.21194	1	1	110	59	27828	XM_008336483.1
GO:0006508	proteolysis	biological_process	0.21242	1	7	110	1265	27828	XM_008324669.1,XM_008324050.1,XM_008323811.1,XM_008320125.1,XM_008313831.1,XM_008331349.1,XM_008324640.1
GO:0030118	clathrin coat	cellular_component	0.21247	1	1	110	72	27828	XM_008333076.1
GO:0006090	pyruvate metabolic process	biological_process	0.21513	1	1	110	67	27828	XM_008323191.1
GO:0006096	glycolytic process	biological_process	0.21513	1	1	110	67	27828	XM_008323191.1
GO:0006757	ATP generation from ADP	biological_process	0.21513	1	1	110	67	27828	XM_008323191.1
GO:0009135	purine nucleoside diphosphate metabolic process	biological_process	0.21513	1	1	110	67	27828	XM_008323191.1
GO:0009179	purine ribonucleoside diphosphate metabolic process	biological_process	0.21513	1	1	110	67	27828	XM_008323191.1
GO:0009185	ribonucleoside diphosphate metabolic process	biological_process	0.21513	1	1	110	67	27828	XM_008323191.1
GO:0046031	ADP metabolic process	biological_process	0.21513	1	1	110	67	27828	XM_008323191.1
GO:0042558	pteridine-containing compound metabolic process	biological_process	0.21563	1	1	110	56	27828	XM_008328834.1
GO:0005605	basal lamina	cellular_component	0.21785	1	1	110	61	27828	XM_008336483.1
GO:0019899	enzyme binding	molecular_function	0.21788	1	2	110	260	27828	XM_008335243.1,XM_008330546.1
GO:0006022	aminoglycan metabolic process	biological_process	0.21833	1	1	110	63	27828	XM_008330684.1
GO:0004872	receptor activity	molecular_function	0.21936	1	8	110	1392	27828	XM_008319660.1,XM_008310310.1,XM_008334215.1,XM_008320007.1,XM_008332898.1,XM_008310167.1,XM_008324050.1,XM_008335608.1
GO:0009150	purine ribonucleotide metabolic process	biological_process	0.21992	1	3	110	452	27828	XM_008323191.1,XM_008335608.1,XM_008330816.1
GO:0006955	immune response	biological_process	0.22109	1	2	110	206	27828	XM_008324326.1,XM_008320007.1
GO:0004520	endodeoxyribonuclease activity	molecular_function	0.22181	1	1	110	71	27828	XM_008328842.1
GO:0070085	glycosylation	biological_process	0.22301	1	2	110	215	27828	XM_008326174.1,XM_008311136.1
GO:0000160	phosphorelay signal transduction system	biological_process	0.22445	1	1	110	63	27828	XM_008334215.1
GO:1901136	carbohydrate derivative catabolic process	biological_process	0.22469	1	1	110	58	27828	XM_008330684.1
GO:0000145	exocyst	cellular_component	0.22581	1	1	110	66	27828	XM_008313533.1
GO:0006163	purine nucleotide metabolic process	biological_process	0.22712	1	3	110	458	27828	XM_008323191.1,XM_008335608.1,XM_008330816.1
GO:0006081	cellular aldehyde metabolic process	biological_process	0.22741	1	1	110	60	27828	XM_008326394.1
GO:0040012	regulation of locomotion	biological_process	0.22806	1	1	110	64	27828	XM_008336483.1
GO:0009991	response to extracellular stimulus	biological_process	0.22885	1	1	110	54	27828	XM_008337141.1
GO:0031668	cellular response to extracellular stimulus	biological_process	0.22885	1	1	110	54	27828	XM_008337141.1
GO:0071496	cellular response to external stimulus	biological_process	0.22885	1	1	110	54	27828	XM_008337141.1
GO:0043167	ion binding	molecular_function	0.22979	1	36	110	8712	27828	XM_008330546.1,XM_008335106.1,XM_008316623.1,XM_008311128.1,XM_008310987.1,XM_008308777.1,XM_008327647.1,XM_008334595.1,XM_008311136.1,XM_008327377.1,XM_008326054.1,XM_008330684.1,XM_008323903.1,XM_008334215.1,XM_008319650.1,XM_008310359.1,XM_008317461.1,XM_008313585.1,XM_008330509.1,XM_008322893.1,XR_523661.1,XM_008307211.1,XM_008313831.1,XM_008333068.1,XM_008323191.1,XM_008311891.1,XM_008307100…
GO:0016853	isomerase activity	molecular_function	0.23149	1	2	110	235	27828	XM_008318098.1,XM_008325412.1
GO:0031399	regulation of protein modification process	biological_process	0.2317	1	1	110	58	27828	XM_008337141.1
GO:0051258	protein polymerization	biological_process	0.23278	1	2	110	208	27828	XM_008330546.1,XM_008313433.1
GO:0070972	protein localization to endoplasmic reticulum	biological_process	0.23348	1	1	110	78	27828	XM_008327377.1
GO:0032507	maintenance of protein location in cell	biological_process	0.23396	1	1	110	73	27828	XM_008327377.1
GO:0045185	maintenance of protein location	biological_process	0.23396	1	1	110	73	27828	XM_008327377.1
GO:0051235	maintenance of location	biological_process	0.23396	1	1	110	73	27828	XM_008327377.1
GO:0051651	maintenance of location in cell	biological_process	0.23396	1	1	110	73	27828	XM_008327377.1
GO:0044255	cellular lipid metabolic process	biological_process	0.23528	1	5	110	880	27828	XM_008333068.1,XM_008326174.1,XM_008323163.1,XM_008324442.1,XM_008317461.1
GO:1902578	single-organism localization	biological_process	0.23592	1	17	110	3656	27828	XR_522197.1,XM_008319443.1,XM_008334215.1,XM_008313433.1,XM_008313533.1,XM_008336917.1,XM_008329462.1,XM_008310167.1,XM_008332355.1,XM_008325232.1,XM_008336483.1,XM_008327377.1,XM_008315760.1,XM_008328991.1,XM_008321282.1,XM_008308224.1,XM_008332394.1
GO:0006457	protein folding	biological_process	0.23707	1	2	110	213	27828	XM_008330546.1,XM_008322893.1
GO:0043603	cellular amide metabolic process	biological_process	0.23852	1	6	110	1035	27828	XM_008328834.1,XM_008330684.1,XM_008320223.1,XM_008326314.1,XM_008324050.1,XM_008330546.1
GO:0072521	purine-containing compound metabolic process	biological_process	0.23899	1	3	110	471	27828	XM_008323191.1,XM_008330816.1,XM_008335608.1
GO:0009259	ribonucleotide metabolic process	biological_process	0.23932	1	3	110	470	27828	XM_008323191.1,XM_008335608.1,XM_008330816.1
GO:0002376	immune system process	biological_process	0.24052	1	2	110	219	27828	XM_008320007.1,XM_008324326.1
GO:0034613	cellular protein localization	biological_process	0.24115	1	6	110	1171	27828	XM_008310167.1,XM_008336483.1,XM_008327377.1,XM_008335243.1,XM_008328991.1,XM_008333076.1
GO:0070727	cellular macromolecule localization	biological_process	0.24115	1	6	110	1171	27828	XM_008310167.1,XM_008336483.1,XM_008333076.1,XM_008328991.1,XM_008335243.1,XM_008327377.1
GO:0004673	protein histidine kinase activity	molecular_function	0.2414	1	1	110	72	27828	XM_008334215.1
GO:2000026	regulation of multicellular organismal development	biological_process	0.24338	1	1	110	68	27828	XM_008336483.1
GO:0005044	scavenger receptor activity	molecular_function	0.24358	1	1	110	77	27828	XM_008320007.1
GO:0038024	cargo receptor activity	molecular_function	0.24358	1	1	110	77	27828	XM_008320007.1
GO:0016684	oxidoreductase activity, acting on peroxide as acceptor	molecular_function	0.24462	1	1	110	66	27828	XM_008323191.1
GO:0009405	pathogenesis	biological_process	0.25107	1	3	110	485	27828	XM_008333076.1,XM_008320223.1,XM_008327464.1
GO:0030674	protein binding, bridging	molecular_function	0.25506	1	2	110	237	27828	XM_008313433.1,XM_008330546.1
GO:0060090	binding, bridging	molecular_function	0.25506	1	2	110	237	27828	XM_008313433.1,XM_008330546.1
GO:0046873	metal ion transmembrane transporter activity	molecular_function	0.2559	1	5	110	886	27828	XM_008332394.1,XM_008334215.1,XM_008325232.1,XM_008319443.1,XM_008329462.1
GO:0098656	anion transmembrane transport	biological_process	0.25716	1	1	110	87	27828	XM_008308224.1
GO:0055082	cellular chemical homeostasis	biological_process	0.25774	1	1	110	73	27828	XM_008337141.1
GO:0044282	small molecule catabolic process	biological_process	0.2594	1	1	110	79	27828	XM_008311891.1
GO:0016701	oxidoreductase activity, acting on single donors with incorporation of molecular oxygen	molecular_function	0.25979	1	1	110	79	27828	XM_008311891.1
GO:0000902	cell morphogenesis	biological_process	0.26294	1	1	110	75	27828	XM_008324326.1
GO:0019033	viral tegument	cellular_component	0.26447	1	1	110	78	27828	XM_008310167.1
GO:0032879	regulation of localization	biological_process	0.26482	1	1	110	78	27828	XM_008336483.1
GO:0048870	cell motility	biological_process	0.2654	1	2	110	243	27828	XM_008336483.1,XM_008333076.1
GO:0051674	localization of cell	biological_process	0.2654	1	2	110	243	27828	XM_008333076.1,XM_008336483.1
GO:0007154	cell communication	biological_process	0.26544	1	19	110	4236	27828	XM_008334215.1,XM_008326578.1,XM_008330816.1,XM_008310167.1,XM_008324050.1,XM_008313433.1,XM_008330509.1,XM_008337141.1,XM_008335106.1,XM_008330546.1,XM_008316623.1,XM_008336483.1,XM_008310310.1,XM_008319660.1,XM_008332355.1,XM_008335608.1,XM_008312830.1,XM_008332898.1,XM_008328834.1
GO:0009790	embryo development	biological_process	0.27074	1	1	110	82	27828	XM_008336483.1
GO:0051234	establishment of localization	biological_process	0.27147	1	21	110	4798	27828	XM_008325232.1,XM_008336483.1,XM_008332355.1,XM_008332394.1,XM_008308224.1,XM_008315273.1,XM_008323103.1,XM_008321282.1,XM_008328991.1,XM_008327377.1,XM_008315760.1,XM_008334215.1,XR_522197.1,XM_008319443.1,XM_008333076.1,XM_008336917.1,XM_008310167.1,XM_008329462.1,XM_008313533.1,XM_008313433.1,XM_008335243.1
GO:0005578	proteinaceous extracellular matrix	cellular_component	0.27354	1	3	110	414	27828	XM_008330546.1,XM_008336483.1,XM_008313433.1
GO:0007600	sensory perception	biological_process	0.27404	1	1	110	82	27828	XM_008308079.1
GO:0050877	neurological system process	biological_process	0.27404	1	1	110	82	27828	XM_008308079.1
GO:0004222	metalloendopeptidase activity	molecular_function	0.27418	1	2	110	277	27828	XM_008320223.1,XM_008320125.1
GO:0032989	cellular component morphogenesis	biological_process	0.27583	1	1	110	80	27828	XM_008324326.1
GO:0006887	exocytosis	biological_process	0.27687	1	1	110	86	27828	XM_008313533.1
GO:0048878	chemical homeostasis	biological_process	0.27758	1	1	110	78	27828	XM_008337141.1
GO:0033644	host cell membrane	cellular_component	0.27804	1	1	110	89	27828	XM_008324326.1
GO:0044218	other organism cell membrane	cellular_component	0.27804	1	1	110	89	27828	XM_008324326.1
GO:0044279	other organism membrane	cellular_component	0.27804	1	1	110	89	27828	XM_008324326.1
GO:0009605	response to external stimulus	biological_process	0.27835	1	2	110	257	27828	XM_008319650.1,XM_008337141.1
GO:0004828	serine-tRNA ligase activity	molecular_function	0.27886	1	1	110	83	27828	XM_008330546.1
GO:0006434	seryl-tRNA aminoacylation	biological_process	0.27886	1	1	110	83	27828	XM_008330546.1
GO:0019069	viral capsid assembly	biological_process	0.28011	1	1	110	82	27828	XM_008330546.1
GO:0030120	vesicle coat	cellular_component	0.28208	1	1	110	98	27828	XM_008310639.1
GO:0030135	coated vesicle	cellular_component	0.28208	1	1	110	98	27828	XM_008310639.1
GO:0030662	coated vesicle membrane	cellular_component	0.28208	1	1	110	98	27828	XM_008310639.1
GO:0044425	membrane part	cellular_component	0.28393	1	25	110	5590	27828	XM_008321232.1,XM_008332898.1,XM_008328834.1,XM_008327377.1,XM_008335608.1,XM_008332394.1,XM_008308224.1,XM_008315273.1,XM_008321282.1,XM_008310310.1,XM_008319660.1,XM_008338530.1,XM_008332355.1,XM_008310987.1,XM_008336483.1,XM_008325232.1,XM_008318098.1,XM_008310167.1,XM_008324050.1,XM_008333076.1,XM_008310639.1,XM_008325412.1,XM_008334215.1,XM_008319443.1,XR_522197.1
GO:0050662	coenzyme binding	molecular_function	0.28668	1	3	110	471	27828	XM_008335608.1,XM_008333603.1,XM_008307100.1
GO:0006165	nucleoside diphosphate phosphorylation	biological_process	0.29015	1	1	110	87	27828	XM_008323191.1
GO:0046939	nucleotide phosphorylation	biological_process	0.29015	1	1	110	87	27828	XM_008323191.1
GO:0044765	single-organism transport	biological_process	0.29174	1	16	110	3562	27828	XM_008325232.1,XM_008336483.1,XM_008332355.1,XM_008321282.1,XM_008308224.1,XM_008332394.1,XM_008327377.1,XM_008315760.1,XM_008328991.1,XR_522197.1,XM_008319443.1,XM_008334215.1,XM_008336917.1,XM_008329462.1,XM_008313433.1,XM_008313533.1
GO:0016775	phosphotransferase activity, nitrogenous group as acceptor	molecular_function	0.2923	1	1	110	91	27828	XM_008334215.1
GO:0038023	signaling receptor activity	molecular_function	0.2926	1	7	110	1287	27828	XM_008310167.1,XM_008324050.1,XM_008334215.1,XM_008335608.1,XM_008319660.1,XM_008332898.1,XM_008310310.1
GO:0016055	Wnt signaling pathway	biological_process	0.29309	1	1	110	91	27828	XM_008330509.1
GO:0065008	regulation of biological quality	biological_process	0.2964	1	4	110	691	27828	XM_008327377.1,XM_008313433.1,XM_008337141.1,XM_008330546.1
GO:0030659	cytoplasmic vesicle membrane	cellular_component	0.29696	1	1	110	106	27828	XM_008310639.1
GO:0005057	receptor signaling protein activity	molecular_function	0.29852	1	1	110	98	27828	XM_008334215.1
GO:0035556	intracellular signal transduction	biological_process	0.29853	1	7	110	1495	27828	XM_008326578.1,XM_008316623.1,XM_008335106.1,XM_008312830.1,XM_008334215.1,XM_008330816.1,XM_008337141.1
GO:0006891	intra-Golgi vesicle-mediated transport	biological_process	0.29879	1	1	110	93	27828	XM_008328991.1
GO:0019693	ribose phosphate metabolic process	biological_process	0.29923	1	3	110	521	27828	XM_008323191.1,XM_008335608.1,XM_008330816.1
GO:0016272	prefoldin complex	cellular_component	0.30303	1	1	110	81	27828	XM_008330546.1
GO:0008643	carbohydrate transport	biological_process	0.30396	1	1	110	92	27828	XR_522197.1
GO:0048856	anatomical structure development	biological_process	0.30551	1	2	110	288	27828	XM_008336483.1,XM_008324326.1
GO:0009132	nucleoside diphosphate metabolic process	biological_process	0.30558	1	1	110	92	27828	XM_008323191.1
GO:0012506	vesicle membrane	cellular_component	0.30757	1	1	110	109	27828	XM_008310639.1
GO:0007165	signal transduction	biological_process	0.30774	1	18	110	4101	27828	XM_008326578.1,XM_008334215.1,XM_008313433.1,XM_008330816.1,XM_008310167.1,XM_008324050.1,XM_008310310.1,XM_008319660.1,XM_008337141.1,XM_008330509.1,XM_008316623.1,XM_008335106.1,XM_008330546.1,XM_008336483.1,XM_008332898.1,XM_008328834.1,XM_008335608.1,XM_008312830.1
GO:0004857	enzyme inhibitor activity	molecular_function	0.30843	1	2	110	305	27828	XM_008318704.1,XM_008333644.1
GO:0051641	cellular localization	biological_process	0.3099	1	7	110	1517	27828	XM_008333076.1,XM_008313533.1,XM_008328991.1,XM_008335243.1,XM_008327377.1,XM_008310167.1,XM_008336483.1
GO:0007186	G-protein coupled receptor signaling pathway	biological_process	0.3099	1	7	110	1269	27828	XM_008324050.1,XM_008310167.1,XM_008335608.1,XM_008337141.1,XM_008319660.1,XM_008310310.1,XM_008332898.1
GO:0050790	regulation of catalytic activity	biological_process	0.31014	1	1	110	88	27828	XM_008337141.1
GO:0044723	single-organism carbohydrate metabolic process	biological_process	0.31489	1	5	110	980	27828	XM_008326174.1,XM_008323191.1,XM_008311891.1,XM_008326394.1,XM_008311136.1
GO:0016485	protein processing	biological_process	0.31516	1	1	110	98	27828	XM_008324050.1
GO:0051604	protein maturation	biological_process	0.31516	1	1	110	98	27828	XM_008324050.1
GO:0050793	regulation of developmental process	biological_process	0.31668	1	1	110	91	27828	XM_008336483.1
GO:0032505	reproduction of a single-celled organism	biological_process	0.32113	1	1	110	98	27828	XM_008330306.1
GO:0043093	FtsZ-dependent cytokinesis	biological_process	0.32113	1	1	110	98	27828	XM_008330306.1
GO:0050896	response to stimulus	biological_process	0.32168	1	23	110	5341	27828	XM_008334215.1,XM_008324326.1,XM_008326578.1,XM_008319650.1,XM_008330816.1,XM_008324050.1,XM_008310167.1,XM_008318098.1,XM_008320007.1,XM_008313433.1,XM_008337141.1,XM_008330509.1,XM_008335106.1,XM_008330546.1,XM_008316623.1,XM_008336483.1,XM_008310310.1,XM_008319660.1,XM_008335608.1,XM_008312830.1,XM_008332898.1,XM_008323191.1,XM_008328834.1
GO:0004888	transmembrane signaling receptor activity	molecular_function	0.32316	1	6	110	1101	27828	XM_008324050.1,XM_008310167.1,XM_008335608.1,XM_008319660.1,XM_008332898.1,XM_008310310.1
GO:0044712	single-organism catabolic process	biological_process	0.32377	1	2	110	300	27828	XM_008323191.1,XM_008311891.1
GO:0016151	nickel cation binding	molecular_function	0.32517	1	1	110	100	27828	XM_008330684.1
GO:0044700	single organism signaling	biological_process	0.32911	1	18	110	4166	27828	XM_008313433.1,XM_008330816.1,XM_008310167.1,XM_008324050.1,XM_008326578.1,XM_008334215.1,XM_008332898.1,XM_008328834.1,XM_008335608.1,XM_008312830.1,XM_008310310.1,XM_008319660.1,XM_008330509.1,XM_008337141.1,XM_008336483.1,XM_008335106.1,XM_008330546.1,XM_008316623.1
GO:0051239	regulation of multicellular organismal process	biological_process	0.32955	1	1	110	97	27828	XM_008336483.1
GO:0023052	signaling	biological_process	0.33045	1	18	110	4169	27828	XM_008334215.1,XM_008326578.1,XM_008324050.1,XM_008310167.1,XM_008330816.1,XM_008313433.1,XM_008335106.1,XM_008316623.1,XM_008330546.1,XM_008336483.1,XM_008330509.1,XM_008337141.1,XM_008319660.1,XM_008310310.1,XM_008312830.1,XM_008335608.1,XM_008328834.1,XM_008332898.1
GO:0016796	exonuclease activity, active with either ribo- or deoxyribonucleic acids and producing 5'-phosphomonoesters	molecular_function	0.33121	1	1	110	104	27828	XM_008330546.1
GO:0065009	regulation of molecular function	biological_process	0.33341	1	1	110	98	27828	XM_008337141.1
GO:0017137	Rab GTPase binding	molecular_function	0.33486	1	1	110	131	27828	XM_008335243.1
GO:0009617	response to bacterium	biological_process	0.33802	1	1	110	110	27828	XM_008319650.1
GO:0042742	defense response to bacterium	biological_process	0.33802	1	1	110	110	27828	XM_008319650.1
GO:0016209	antioxidant activity	molecular_function	0.33932	1	1	110	95	27828	XM_008323191.1
GO:0000281	mitotic cytokinesis	biological_process	0.33975	1	1	110	108	27828	XM_008330306.1
GO:0000917	barrier septum assembly	biological_process	0.33975	1	1	110	108	27828	XM_008330306.1
GO:0032506	cytokinetic process	biological_process	0.33975	1	1	110	108	27828	XM_008330306.1
GO:0061640	cytoskeleton-dependent cytokinesis	biological_process	0.33975	1	1	110	108	27828	XM_008330306.1
GO:0090529	cell septum assembly	biological_process	0.33975	1	1	110	108	27828	XM_008330306.1
GO:1902410	mitotic cytokinetic process	biological_process	0.33975	1	1	110	108	27828	XM_008330306.1
GO:0044448	cell cortex part	cellular_component	0.34043	1	1	110	105	27828	XM_008313533.1
GO:0051179	localization	biological_process	0.34074	1	21	110	4993	27828	XM_008310167.1,XM_008329462.1,XM_008336917.1,XM_008313533.1,XM_008335243.1,XM_008313433.1,XM_008334215.1,XM_008319443.1,XR_522197.1,XM_008333076.1,XM_008332394.1,XM_008308224.1,XM_008321282.1,XM_008323103.1,XM_008315273.1,XM_008328991.1,XM_008315760.1,XM_008327377.1,XM_008336483.1,XM_008325232.1,XM_008332355.1
GO:0003008	system process	biological_process	0.34111	1	1	110	105	27828	XM_008308079.1
GO:0044433	cytoplasmic vesicle part	cellular_component	0.34426	1	1	110	125	27828	XM_008310639.1
GO:0006790	sulfur compound metabolic process	biological_process	0.34439	1	1	110	110	27828	XM_008326314.1
GO:0051186	cofactor metabolic process	biological_process	0.34469	1	3	110	531	27828	XM_008328834.1,XM_008323191.1,XM_008335608.1
GO:0006950	response to stress	biological_process	0.34481	1	6	110	1208	27828	XM_008318098.1,XM_008323191.1,XM_008313433.1,XM_008319650.1,XM_008337141.1,XM_008330546.1
GO:0016757	transferase activity, transferring glycosyl groups	molecular_function	0.34678	1	3	110	528	27828	XM_008311136.1,XM_008332347.1,XM_008326174.1
GO:0035091	phosphatidylinositol binding	molecular_function	0.34772	1	1	110	116	27828	XM_008310359.1
GO:0006869	lipid transport	biological_process	0.34842	1	1	110	111	27828	XM_008336917.1
GO:0010876	lipid localization	biological_process	0.34842	1	1	110	111	27828	XM_008336917.1
GO:0033036	macromolecule localization	biological_process	0.34968	1	7	110	1557	27828	XM_008336483.1,XM_008310167.1,XM_008336917.1,XM_008335243.1,XM_008327377.1,XM_008333076.1,XM_008328991.1
GO:0006810	transport	biological_process	0.35066	1	20	110	4774	27828	XM_008333076.1,XM_008334215.1,XR_522197.1,XM_008319443.1,XM_008313533.1,XM_008313433.1,XM_008335243.1,XM_008336917.1,XM_008329462.1,XM_008332355.1,XM_008325232.1,XM_008336483.1,XM_008328991.1,XM_008327377.1,XM_008315760.1,XM_008308224.1,XM_008332394.1,XM_008321282.1,XM_008323103.1,XM_008315273.1
GO:0009110	vitamin biosynthetic process	biological_process	0.3517	1	1	110	107	27828	XM_008330546.1
GO:0042364	water-soluble vitamin biosynthetic process	biological_process	0.3517	1	1	110	107	27828	XM_008330546.1
GO:0019068	virion assembly	biological_process	0.35458	1	1	110	115	27828	XM_008330546.1
GO:0016763	transferase activity, transferring pentosyl groups	molecular_function	0.35493	1	1	110	117	27828	XM_008332347.1
GO:0019954	asexual reproduction	biological_process	0.35731	1	1	110	115	27828	XM_008330306.1
GO:0004866	endopeptidase inhibitor activity	molecular_function	0.36056	1	1	110	124	27828	XM_008333644.1
GO:0061135	endopeptidase regulator activity	molecular_function	0.36056	1	1	110	124	27828	XM_008333644.1
GO:0032268	regulation of cellular protein metabolic process	biological_process	0.36118	1	1	110	100	27828	XM_008337141.1
GO:0006766	vitamin metabolic process	biological_process	0.36411	1	1	110	111	27828	XM_008330546.1
GO:0006767	water-soluble vitamin metabolic process	biological_process	0.36411	1	1	110	111	27828	XM_008330546.1
GO:0000003	reproduction	biological_process	0.36433	1	2	110	355	27828	XM_008330306.1,XM_008327464.1
GO:0016023	cytoplasmic membrane-bounded vesicle	cellular_component	0.3644	1	1	110	129	27828	XM_008310639.1
GO:0051246	regulation of protein metabolic process	biological_process	0.36583	1	1	110	102	27828	XM_008337141.1
GO:0016758	transferase activity, transferring hexosyl groups	molecular_function	0.36678	1	2	110	323	27828	XM_008326174.1,XM_008311136.1
GO:0098542	defense response to other organism	biological_process	0.3668	1	1	110	124	27828	XM_008319650.1
GO:0007275	multicellular organismal development	biological_process	0.36963	1	2	110	333	27828	XM_008336483.1,XM_008328834.1
GO:0016788	hydrolase activity, acting on ester bonds	molecular_function	0.37046	1	6	110	1344	27828	XM_008313831.1,XM_008308777.1,XM_008328842.1,XM_008332347.1,XM_008320007.1,XM_008330546.1
GO:0044711	single-organism biosynthetic process	biological_process	0.37167	1	8	110	1794	27828	XM_008317461.1,XM_008330546.1,XM_008324442.1,XM_008313119.1,XM_008322893.1,XM_008330816.1,XM_008323163.1,XM_008333068.1
GO:0031988	membrane-bounded vesicle	cellular_component	0.37399	1	1	110	132	27828	XM_008310639.1
GO:0072594	establishment of protein localization to organelle	biological_process	0.37644	1	2	110	349	27828	XM_008328991.1,XM_008336483.1
GO:1901565	organonitrogen compound catabolic process	biological_process	0.38065	1	1	110	117	27828	XM_008330684.1
GO:0048585	negative regulation of response to stimulus	biological_process	0.38546	1	1	110	125	27828	XM_008337141.1
GO:0000910	cytokinesis	biological_process	0.38774	1	1	110	129	27828	XM_008330306.1
GO:0009521	photosystem	cellular_component	0.38894	1	1	110	138	27828	XM_008310987.1
GO:0044767	single-organism developmental process	biological_process	0.3941	1	3	110	576	27828	XM_008324326.1,XM_008328834.1,XM_008336483.1
GO:0090150	establishment of protein localization to membrane	biological_process	0.39482	1	1	110	141	27828	XM_008310167.1
GO:1901564	organonitrogen compound metabolic process	biological_process	0.39591	1	11	110	2508	27828	XM_008326314.1,XM_008320223.1,XM_008335463.1,XM_008323903.1,XM_008330546.1,XM_008323191.1,XM_008328834.1,XM_008330684.1,XM_008335608.1,XM_008330816.1,XM_008324050.1
GO:0004527	exonuclease activity	molecular_function	0.39803	1	1	110	134	27828	XM_008330546.1
GO:0072657	protein localization to membrane	biological_process	0.39937	1	1	110	143	27828	XM_008310167.1
GO:0040011	locomotion	biological_process	0.40102	1	2	110	343	27828	XM_008333076.1,XM_008336483.1
GO:0031410	cytoplasmic vesicle	cellular_component	0.40719	1	1	110	148	27828	XM_008310639.1
GO:0006461	protein complex assembly	biological_process	0.40911	1	3	110	563	27828	XM_008330546.1,XM_008330684.1,XM_008313433.1
GO:0070271	protein complex biogenesis	biological_process	0.40911	1	3	110	563	27828	XM_008313433.1,XM_008330684.1,XM_008330546.1
GO:0008104	protein localization	biological_process	0.41245	1	6	110	1406	27828	XM_008335243.1,XM_008327377.1,XM_008333076.1,XM_008328991.1,XM_008310167.1,XM_008336483.1
GO:0032940	secretion by cell	biological_process	0.41269	1	1	110	144	27828	XM_008313533.1
GO:0006928	movement of cell or subcellular component	biological_process	0.4138	1	2	110	381	27828	XM_008333076.1,XM_008336483.1
GO:0031982	vesicle	cellular_component	0.41615	1	1	110	151	27828	XM_008310639.1
GO:0009117	nucleotide metabolic process	biological_process	0.42187	1	3	110	630	27828	XM_008323191.1,XM_008335608.1,XM_008330816.1
GO:0019362	pyridine nucleotide metabolic process	biological_process	0.42349	1	1	110	138	27828	XM_008323191.1
GO:0046496	nicotinamide nucleotide metabolic process	biological_process	0.42349	1	1	110	138	27828	XM_008323191.1
GO:0046903	secretion	biological_process	0.42541	1	1	110	148	27828	XM_008313533.1
GO:0032502	developmental process	biological_process	0.42566	1	3	110	618	27828	XM_008336483.1,XM_008328834.1,XM_008324326.1
GO:0003724	RNA helicase activity	molecular_function	0.42986	1	1	110	150	27828	XM_008334215.1
GO:0043623	cellular protein complex assembly	biological_process	0.43243	1	2	110	352	27828	XM_008330546.1,XM_008313433.1
GO:0042157	lipoprotein metabolic process	biological_process	0.43307	1	1	110	146	27828	XM_008336917.1
GO:0005938	cell cortex	cellular_component	0.43345	1	1	110	148	27828	XM_008313533.1
GO:0004175	endopeptidase activity	molecular_function	0.43413	1	4	110	876	27828	XM_008331349.1,XM_008320125.1,XM_008320223.1,XM_008323811.1
GO:0034357	photosynthetic membrane	cellular_component	0.43458	1	1	110	163	27828	XM_008310987.1
GO:0008017	microtubule binding	molecular_function	0.43632	1	1	110	181	27828	XM_008336483.1
GO:0008289	lipid binding	molecular_function	0.43754	1	2	110	402	27828	XM_008336917.1,XM_008310359.1
GO:0003678	DNA helicase activity	molecular_function	0.43991	1	1	110	158	27828	XM_008329462.1
GO:0006605	protein targeting	biological_process	0.44179	1	2	110	402	27828	XM_008328991.1,XM_008336483.1
GO:0065003	macromolecular complex assembly	biological_process	0.44209	1	3	110	594	27828	XM_008330546.1,XM_008313433.1,XM_008330684.1
GO:0003779	actin binding	molecular_function	0.4458	1	2	110	442	27828	XM_008327647.1,XM_008330546.1
GO:0042278	purine nucleoside metabolic process	biological_process	0.44755	1	2	110	415	27828	XM_008323191.1,XM_008335608.1
GO:0046128	purine ribonucleoside metabolic process	biological_process	0.44755	1	2	110	415	27828	XM_008323191.1,XM_008335608.1
GO:0071822	protein complex subunit organization	biological_process	0.44764	1	3	110	604	27828	XM_008330684.1,XM_008313433.1,XM_008330546.1
GO:0008026	ATP-dependent helicase activity	molecular_function	0.45023	1	1	110	181	27828	XM_008329462.1
GO:0070035	purine NTP-dependent helicase activity	molecular_function	0.45023	1	1	110	181	27828	XM_008329462.1
GO:0004386	helicase activity	molecular_function	0.45135	1	2	110	444	27828	XM_008329462.1,XM_008334215.1
GO:0006753	nucleoside phosphate metabolic process	biological_process	0.45172	1	3	110	660	27828	XM_008330816.1,XM_008335608.1,XM_008323191.1
GO:0060089	molecular transducer activity	molecular_function	0.453	1	8	110	1804	27828	XM_008320007.1,XM_008332898.1,XM_008335608.1,XM_008310167.1,XM_008324050.1,XM_008310310.1,XM_008319660.1,XM_008334215.1
GO:0005267	potassium channel activity	molecular_function	0.45382	1	1	110	165	27828	XM_008329462.1
GO:0016887	ATPase activity	molecular_function	0.45943	1	3	110	704	27828	XM_008334215.1,XM_008316623.1,XM_008329462.1
GO:0006733	oxidoreduction coenzyme metabolic process	biological_process	0.46018	1	1	110	154	27828	XM_008323191.1
GO:0009653	anatomical structure morphogenesis	biological_process	0.46135	1	1	110	157	27828	XM_008324326.1
GO:0012505	endomembrane system	cellular_component	0.46137	1	4	110	928	27828	XM_008325412.1,XM_008336483.1,XM_008324050.1,XM_008318098.1
GO:0044085	cellular component biogenesis	biological_process	0.46265	1	5	110	1110	27828	XM_008330848.1,XM_008330546.1,XM_008313433.1,XM_008330306.1,XM_008330684.1
GO:0043207	response to external biotic stimulus	biological_process	0.46349	1	1	110	162	27828	XM_008319650.1
GO:0051707	response to other organism	biological_process	0.46349	1	1	110	162	27828	XM_008319650.1
GO:0016192	vesicle-mediated transport	biological_process	0.46362	1	3	110	696	27828	XM_008313533.1,XM_008328991.1,XM_008333076.1
GO:0000287	magnesium ion binding	molecular_function	0.46367	1	1	110	160	27828	XM_008323191.1
GO:0050660	flavin adenine dinucleotide binding	molecular_function	0.46479	1	1	110	178	27828	XM_008307100.1
GO:0044763	single-organism cellular process	biological_process	0.46605	1	40	110	10173	27828	XM_008323903.1,XM_008334215.1,XM_008333076.1,XM_008324326.1,XM_008327464.1,XM_008323163.1,XM_008310167.1,XM_008330546.1,XM_008335106.1,XM_008316623.1,XM_008324442.1,XM_008310310.1,XM_008335463.1,XM_008332355.1,XM_008330306.1,XM_008311136.1,XM_008312830.1,XM_008321282.1,XM_008326174.1,XM_008328834.1,XM_008330684.1,XM_008327377.1,XM_008326578.1,XM_008326394.1,XM_008330816.1,XM_008324050.1,XM_008313…
GO:0015079	potassium ion transmembrane transporter activity	molecular_function	0.47016	1	1	110	175	27828	XM_008329462.1
GO:0004519	endonuclease activity	molecular_function	0.47148	1	1	110	178	27828	XM_008328842.1
GO:0005667	transcription factor complex	cellular_component	0.47444	1	1	110	155	27828	XM_008328991.1
GO:0019953	sexual reproduction	biological_process	0.4803	1	1	110	194	27828	XM_008327464.1
GO:0004518	nuclease activity	molecular_function	0.4818	1	2	110	431	27828	XM_008330546.1,XM_008328842.1
GO:0044703	multi-organism reproductive process	biological_process	0.48277	1	1	110	195	27828	XM_008327464.1
GO:0009119	ribonucleoside metabolic process	biological_process	0.48288	1	2	110	441	27828	XM_008323191.1,XM_008335608.1
GO:0044702	single organism reproductive process	biological_process	0.48417	1	1	110	191	27828	XM_008327464.1
GO:0008238	exopeptidase activity	molecular_function	0.49072	1	1	110	178	27828	XM_008313831.1
GO:0015631	tubulin binding	molecular_function	0.49326	1	1	110	215	27828	XM_008336483.1
GO:0009579	thylakoid	cellular_component	0.49941	1	1	110	200	27828	XM_008310987.1
GO:0044436	thylakoid part	cellular_component	0.49941	1	1	110	200	27828	XM_008310987.1
GO:0016482	cytoplasmic transport	biological_process	0.50357	1	2	110	456	27828	XM_008328991.1,XM_008336483.1
GO:0006914	autophagy	biological_process	0.50744	1	2	110	397	27828	XM_008336483.1,XM_008330546.1
GO:0031514	motile cilium	cellular_component	0.50897	1	1	110	168	27828	XM_008333076.1
GO:0042254	ribosome biogenesis	biological_process	0.51428	1	1	110	168	27828	XM_008330848.1
GO:0005929	cilium	cellular_component	0.51489	1	1	110	171	27828	XM_008333076.1
GO:0034622	cellular macromolecular complex assembly	biological_process	0.51543	1	2	110	417	27828	XM_008313433.1,XM_008330546.1
GO:0016791	phosphatase activity	molecular_function	0.51893	1	2	110	490	27828	XM_008332347.1,XM_008308777.1
GO:0000278	mitotic cell cycle	biological_process	0.519	1	1	110	183	27828	XM_008330306.1
GO:1903047	mitotic cell cycle process	biological_process	0.519	1	1	110	183	27828	XM_008330306.1
GO:0015093	ferrous iron transmembrane transporter activity	molecular_function	0.52102	1	1	110	167	27828	XM_008334215.1
GO:0015684	ferrous iron transport	biological_process	0.52102	1	1	110	167	27828	XM_008334215.1
GO:0003924	GTPase activity	molecular_function	0.52315	1	3	110	661	27828	XM_008316623.1,XM_008331030.1,XM_008334215.1
GO:0006518	peptide metabolic process	biological_process	0.52383	1	4	110	934	27828	XM_008320223.1,XM_008326314.1,XM_008324050.1,XM_008330546.1
GO:0055086	nucleobase-containing small molecule metabolic process	biological_process	0.52607	1	3	110	731	27828	XM_008330816.1,XM_008335608.1,XM_008323191.1
GO:0005789	endoplasmic reticulum membrane	cellular_component	0.52655	1	1	110	198	27828	XM_008324050.1
GO:0042175	nuclear outer membrane-endoplasmic reticulum membrane network	cellular_component	0.52655	1	1	110	198	27828	XM_008324050.1
GO:0022607	cellular component assembly	biological_process	0.52668	1	4	110	951	27828	XM_008330546.1,XM_008330684.1,XM_008313433.1,XM_008330306.1
GO:0015077	monovalent inorganic cation transmembrane transporter activity	molecular_function	0.53078	1	4	110	1002	27828	XM_008325232.1,XM_008329462.1,XM_008319443.1,XM_008332394.1
GO:0006886	intracellular protein transport	biological_process	0.53104	1	4	110	1071	27828	XM_008333076.1,XM_008328991.1,XM_008335243.1,XM_008336483.1
GO:0044432	endoplasmic reticulum part	cellular_component	0.53155	1	1	110	202	27828	XM_008324050.1
GO:0004812	aminoacyl-tRNA ligase activity	molecular_function	0.53164	1	1	110	200	27828	XM_008330546.1
GO:0009056	catabolic process	biological_process	0.53258	1	5	110	1245	27828	XM_008330684.1,XM_008311891.1,XM_008323191.1,XM_008330546.1,XM_008336483.1
GO:0006418	tRNA aminoacylation for protein translation	biological_process	0.53568	1	1	110	201	27828	XM_008330546.1
GO:0019725	cellular homeostasis	biological_process	0.53802	1	1	110	182	27828	XM_008337141.1
GO:0005381	iron ion transmembrane transporter activity	molecular_function	0.53832	1	1	110	176	27828	XM_008334215.1
GO:0006826	iron ion transport	biological_process	0.54199	1	1	110	178	27828	XM_008334215.1
GO:0045184	establishment of protein localization	biological_process	0.54205	1	5	110	1330	27828	XM_008336483.1,XM_008310167.1,XM_008328991.1,XM_008333076.1,XM_008335243.1
GO:0051716	cellular response to stimulus	biological_process	0.5423	1	18	110	4682	27828	XM_008312830.1,XM_008335608.1,XM_008328834.1,XM_008332898.1,XM_008330546.1,XM_008335106.1,XM_008336483.1,XM_008316623.1,XM_008337141.1,XM_008330509.1,XM_008319660.1,XM_008310310.1,XM_008310167.1,XM_008324050.1,XM_008330816.1,XM_008313433.1,XM_008334215.1,XM_008326578.1
GO:0006486	protein glycosylation	biological_process	0.54456	1	1	110	191	27828	XM_008311136.1
GO:0009101	glycoprotein biosynthetic process	biological_process	0.54456	1	1	110	191	27828	XM_008311136.1
GO:0043413	macromolecule glycosylation	biological_process	0.54456	1	1	110	191	27828	XM_008311136.1
GO:0016875	ligase activity, forming carbon-oxygen bonds	molecular_function	0.54555	1	1	110	209	27828	XM_008330546.1
GO:0016876	ligase activity, forming aminoacyl-tRNA and related compounds	molecular_function	0.54555	1	1	110	209	27828	XM_008330546.1
GO:0004197	cysteine-type endopeptidase activity	molecular_function	0.54625	1	1	110	201	27828	XM_008323811.1
GO:0004871	signal transducer activity	molecular_function	0.5482	1	7	110	1699	27828	XM_008324050.1,XM_008310167.1,XM_008335608.1,XM_008334215.1,XM_008319660.1,XM_008332898.1,XM_008310310.1
GO:0009116	nucleoside metabolic process	biological_process	0.55006	1	2	110	488	27828	XM_008335608.1,XM_008323191.1
GO:0071840	cellular component organization or biogenesis	biological_process	0.55048	1	9	110	2356	27828	XM_008327647.1,XM_008310167.1,XM_008330848.1,XM_008313433.1,XM_008330684.1,XM_008330546.1,XM_008330306.1,XM_008324326.1,XM_008316323.1
GO:1901657	glycosyl compound metabolic process	biological_process	0.55111	1	2	110	489	27828	XM_008323191.1,XM_008335608.1
GO:0030234	enzyme regulator activity	molecular_function	0.55157	1	2	110	508	27828	XM_008333644.1,XM_008318704.1
GO:0022613	ribonucleoprotein complex biogenesis	biological_process	0.55247	1	1	110	189	27828	XM_008330848.1
GO:0043038	amino acid activation	biological_process	0.55293	1	1	110	212	27828	XM_008330546.1
GO:0043039	tRNA aminoacylation	biological_process	0.55293	1	1	110	212	27828	XM_008330546.1
GO:0006606	protein import into nucleus	biological_process	0.55326	1	1	110	204	27828	XM_008336483.1
GO:0034504	protein localization to nucleus	biological_process	0.55326	1	1	110	204	27828	XM_008336483.1
GO:0044744	protein targeting to nucleus	biological_process	0.55326	1	1	110	204	27828	XM_008336483.1
GO:0051170	nuclear import	biological_process	0.55326	1	1	110	204	27828	XM_008336483.1
GO:1902593	single-organism nuclear import	biological_process	0.55326	1	1	110	204	27828	XM_008336483.1
GO:0016310	phosphorylation	biological_process	0.55358	1	5	110	1432	27828	XM_008332504.1,XM_008310987.1,XM_008323191.1,XM_008337141.1,XM_008330816.1
GO:0009100	glycoprotein metabolic process	biological_process	0.55432	1	1	110	196	27828	XM_008311136.1
GO:0010604	positive regulation of macromolecule metabolic process	biological_process	0.55505	1	1	110	208	27828	XM_008337141.1
GO:0051082	unfolded protein binding	molecular_function	0.55645	1	1	110	200	27828	XM_008330546.1
GO:0044802	single-organism membrane organization	biological_process	0.55774	1	1	110	221	27828	XM_008310167.1
GO:0003899	DNA-directed RNA polymerase activity	molecular_function	0.56092	1	1	110	210	27828	XM_008327647.1
GO:0009607	response to biotic stimulus	biological_process	0.56217	1	1	110	204	27828	XM_008319650.1
GO:0043933	macromolecular complex subunit organization	biological_process	0.56394	1	3	110	729	27828	XM_008330546.1,XM_008330684.1,XM_008313433.1
GO:0008092	cytoskeletal protein binding	molecular_function	0.5642	1	3	110	845	27828	XM_008327647.1,XM_008336483.1,XM_008330546.1
GO:0008509	anion transmembrane transporter activity	molecular_function	0.56564	1	1	110	242	27828	XM_008308224.1
GO:0005643	nuclear pore	cellular_component	0.56566	1	1	110	213	27828	XM_008336483.1
GO:0007010	cytoskeleton organization	biological_process	0.56933	1	2	110	530	27828	XM_008330546.1,XM_008327647.1
GO:0006813	potassium ion transport	biological_process	0.5711	1	1	110	216	27828	XM_008329462.1
GO:0022414	reproductive process	biological_process	0.57815	1	1	110	247	27828	XM_008327464.1
GO:0005543	phospholipid binding	molecular_function	0.57856	1	1	110	237	27828	XM_008310359.1
GO:0008138	protein tyrosine/serine/threonine phosphatase activity	molecular_function	0.5809	1	1	110	263	27828	XM_008332347.1
GO:0051649	establishment of localization in cell	biological_process	0.58295	1	5	110	1416	27828	XM_008333076.1,XM_008313533.1,XM_008328991.1,XM_008335243.1,XM_008336483.1
GO:0048869	cellular developmental process	biological_process	0.59174	1	1	110	225	27828	XM_008324326.1
GO:0006913	nucleocytoplasmic transport	biological_process	0.6015	1	1	110	237	27828	XM_008336483.1
GO:1901575	organic substance catabolic process	biological_process	0.60225	1	3	110	836	27828	XM_008323191.1,XM_008311891.1,XM_008330684.1
GO:0042592	homeostatic process	biological_process	0.60274	1	1	110	224	27828	XM_008337141.1
GO:0016043	cellular component organization	biological_process	0.60439	1	8	110	2206	27828	XM_008310167.1,XM_008327647.1,XM_008330684.1,XM_008313433.1,XM_008330546.1,XM_008330306.1,XM_008316323.1,XM_008324326.1
GO:0004725	protein tyrosine phosphatase activity	molecular_function	0.6052	1	1	110	287	27828	XM_008332347.1
GO:0051169	nuclear transport	biological_process	0.60623	1	1	110	241	27828	XM_008336483.1
GO:0051704	multi-organism process	biological_process	0.60637	1	6	110	1704	27828	XM_008333076.1,XM_008320223.1,XM_008324326.1,XM_008319650.1,XM_008327464.1,XM_008330546.1
GO:0016459	myosin complex	cellular_component	0.60858	1	1	110	268	27828	XM_008313433.1
GO:0098772	molecular function regulator	molecular_function	0.60947	1	3	110	943	27828	XM_008318704.1,XM_008333644.1,XM_008330306.1
GO:0033643	host cell part	cellular_component	0.61235	1	1	110	274	27828	XM_008324326.1
GO:0071702	organic substance transport	biological_process	0.61425	1	6	110	1720	27828	XM_008335243.1,XM_008328991.1,XM_008333076.1,XM_008336917.1,XR_522197.1,XM_008336483.1
GO:0008270	zinc ion binding	molecular_function	0.61944	1	9	110	2609	27828	XM_008313831.1,XM_008313533.1,XM_008327647.1,XM_008329462.1,XM_008310987.1,XM_008320125.1,XM_008319650.1,XM_008320223.1,XM_008335106.1
GO:1902531	regulation of intracellular signal transduction	biological_process	0.61989	1	1	110	344	27828	XM_008337141.1
GO:1901135	carbohydrate derivative metabolic process	biological_process	0.62172	1	5	110	1405	27828	XM_008323191.1,XM_008330684.1,XM_008311136.1,XM_008330816.1,XM_008335608.1
GO:0070838	divalent metal ion transport	biological_process	0.6233	1	1	110	239	27828	XM_008334215.1
GO:1901605	alpha-amino acid metabolic process	biological_process	0.62387	1	1	110	246	27828	XM_008328834.1
GO:0008234	cysteine-type peptidase activity	molecular_function	0.62678	1	1	110	248	27828	XM_008323811.1
GO:0006470	protein dephosphorylation	biological_process	0.62821	1	1	110	299	27828	XM_008332347.1
GO:0009152	purine ribonucleotide biosynthetic process	biological_process	0.62908	1	1	110	274	27828	XM_008330816.1
GO:0005635	nuclear envelope	cellular_component	0.62985	1	1	110	259	27828	XM_008336483.1
GO:0017038	protein import	biological_process	0.63516	1	1	110	256	27828	XM_008336483.1
GO:0044262	cellular carbohydrate metabolic process	biological_process	0.637	1	2	110	592	27828	XM_008311891.1,XM_008326394.1
GO:0016740	transferase activity	molecular_function	0.63832	1	16	110	4526	27828	XM_008322893.1,XM_008332347.1,XM_008313119.1,XM_008326314.1,XM_008310987.1,XM_008330509.1,XM_008324442.1,XM_008330546.1,XM_008326174.1,XM_008323191.1,XM_008311136.1,XM_008327647.1,XM_008320223.1,XM_008326394.1,XM_008334215.1,XM_008330816.1
GO:0006164	purine nucleotide biosynthetic process	biological_process	0.63925	1	1	110	280	27828	XM_008330816.1
GO:0098588	bounding membrane of organelle	cellular_component	0.63979	1	2	110	574	27828	XM_008324050.1,XM_008310639.1
GO:0048193	Golgi vesicle transport	biological_process	0.64357	1	1	110	266	27828	XM_008328991.1
GO:0016311	dephosphorylation	biological_process	0.64384	1	1	110	312	27828	XM_008332347.1
GO:0006952	defense response	biological_process	0.64698	1	1	110	274	27828	XM_008319650.1
GO:0046915	transition metal ion transmembrane transporter activity	molecular_function	0.65359	1	1	110	253	27828	XM_008334215.1
GO:0004721	phosphoprotein phosphatase activity	molecular_function	0.65406	1	1	110	317	27828	XM_008332347.1
GO:0072522	purine-containing compound biosynthetic process	biological_process	0.65527	1	1	110	293	27828	XM_008330816.1
GO:0009260	ribonucleotide biosynthetic process	biological_process	0.6557	1	1	110	292	27828	XM_008330816.1
GO:0046390	ribose phosphate biosynthetic process	biological_process	0.6557	1	1	110	292	27828	XM_008330816.1
GO:0005525	GTP binding	molecular_function	0.66268	1	3	110	823	27828	XM_008316623.1,XM_008331030.1,XM_008334215.1
GO:0016817	hydrolase activity, acting on acid anhydrides	molecular_function	0.66456	1	6	110	1805	27828	XM_008313433.1,XM_008333432.1,XM_008329462.1,XM_008316623.1,XM_008331030.1,XM_008334215.1
GO:0042578	phosphoric ester hydrolase activity	molecular_function	0.66843	1	2	110	648	27828	XM_008308777.1,XM_008332347.1
GO:0032561	guanyl ribonucleotide binding	molecular_function	0.67114	1	3	110	831	27828	XM_008316623.1,XM_008334215.1,XM_008331030.1
GO:0000041	transition metal ion transport	biological_process	0.67244	1	1	110	265	27828	XM_008334215.1
GO:0098796	membrane protein complex	cellular_component	0.67332	1	4	110	1238	27828	XM_008324050.1,XM_008310639.1,XM_008333076.1,XM_008310987.1
GO:0019001	guanyl nucleotide binding	molecular_function	0.67416	1	3	110	834	27828	XM_008334215.1,XM_008331030.1,XM_008316623.1
GO:0072511	divalent inorganic cation transport	biological_process	0.67654	1	1	110	281	27828	XM_008334215.1
GO:0018995	host	cellular_component	0.67689	1	1	110	331	27828	XM_008324326.1
GO:0043657	host cell	cellular_component	0.67689	1	1	110	331	27828	XM_008324326.1
GO:0044215	other organism	cellular_component	0.67689	1	1	110	331	27828	XM_008324326.1
GO:0044216	other organism cell	cellular_component	0.67689	1	1	110	331	27828	XM_008324326.1
GO:0044217	other organism part	cellular_component	0.67689	1	1	110	331	27828	XM_008324326.1
GO:0042221	response to chemical	biological_process	0.67749	1	1	110	299	27828	XM_008337141.1
GO:0072509	divalent inorganic cation transmembrane transporter activity	molecular_function	0.67785	1	1	110	280	27828	XM_008334215.1
GO:0061024	membrane organization	biological_process	0.67822	1	1	110	309	27828	XM_008310167.1
GO:0019637	organophosphate metabolic process	biological_process	0.68063	1	3	110	914	27828	XM_008323191.1,XM_008330816.1,XM_008335608.1
GO:0051301	cell division	biological_process	0.68349	1	1	110	298	27828	XM_008330306.1
GO:0015979	photosynthesis	biological_process	0.6842	1	1	110	309	27828	XM_008310987.1
GO:0042995	cell projection	cellular_component	0.68444	1	1	110	282	27828	XM_008333076.1
GO:0004252	serine-type endopeptidase activity	molecular_function	0.68464	1	1	110	298	27828	XM_008331349.1
GO:0022890	inorganic cation transmembrane transporter activity	molecular_function	0.68685	1	5	110	1495	27828	XM_008332394.1,XM_008334215.1,XM_008325232.1,XM_008319443.1,XM_008329462.1
GO:0044238	primary metabolic process	biological_process	0.68767	1	40	110	10901	27828	XM_008326174.1,XM_008328991.1,XM_008328834.1,XM_008311136.1,XM_008324669.1,XM_008334595.1,XM_008327647.1,XM_008335463.1,XM_008331349.1,XM_008310987.1,XM_008323811.1,XM_008330546.1,XM_008324442.1,XM_008324640.1,XM_008323163.1,XM_008334215.1,XM_008323903.1,XM_008313955.1,XM_008323191.1,XM_008328842.1,XM_008311891.1,XM_008333068.1,XM_008313831.1,XM_008335608.1,XM_008313119.1,XM_008322893.1,XM_008332…
GO:0006091	generation of precursor metabolites and energy	biological_process	0.6878	1	1	110	320	27828	XM_008323191.1
GO:0071704	organic substance metabolic process	biological_process	0.69267	1	42	110	11419	27828	XM_008313955.1,XM_008323903.1,XM_008334215.1,XM_008324640.1,XM_008323163.1,XM_008310987.1,XM_008331349.1,XM_008335463.1,XM_008326314.1,XM_008324442.1,XM_008330546.1,XM_008323811.1,XM_008330684.1,XM_008328834.1,XM_008328991.1,XM_008326174.1,XM_008327647.1,XM_008334595.1,XM_008324669.1,XM_008311136.1,XM_008320125.1,XM_008326394.1,XM_008310639.1,XM_008320223.1,XM_008325412.1,XM_008318098.1,XM_008336…
GO:0005261	cation channel activity	molecular_function	0.69272	1	1	110	326	27828	XM_008329462.1
GO:0016020	membrane	cellular_component	0.69409	1	33	110	9062	27828	XM_008332355.1,XM_008310987.1,XM_008338530.1,XM_008310310.1,XM_008325232.1,XM_008316623.1,XM_008327377.1,XM_008328834.1,XM_008315273.1,XM_008321282.1,XM_008332394.1,XM_008311136.1,XM_008324326.1,XM_008333076.1,XM_008334215.1,XM_008310167.1,XM_008319660.1,XM_008336483.1,XM_008315760.1,XM_008332898.1,XM_008321232.1,XM_008323103.1,XM_008335608.1,XM_008308224.1,XM_008309911.1,XM_008310639.1,XR_522197…
GO:0046907	intracellular transport	biological_process	0.6954	1	4	110	1298	27828	XM_008336483.1,XM_008333076.1,XM_008328991.1,XM_008335243.1
GO:0042623	ATPase activity, coupled	molecular_function	0.69607	1	1	110	356	27828	XM_008329462.1
GO:0019538	protein metabolic process	biological_process	0.70729	1	16	110	4652	27828	XM_008313831.1,XM_008324669.1,XM_008311136.1,XM_008322893.1,XM_008332347.1,XM_008310987.1,XM_008331349.1,XM_008337141.1,XM_008323811.1,XM_008330546.1,XM_008324640.1,XM_008330816.1,XM_008336917.1,XM_008324050.1,XM_008320223.1,XM_008320125.1
GO:0015031	protein transport	biological_process	0.70958	1	4	110	1306	27828	XM_008328991.1,XM_008333076.1,XM_008335243.1,XM_008336483.1
GO:0004553	hydrolase activity, hydrolyzing O-glycosyl compounds	molecular_function	0.71182	1	1	110	334	27828	XM_008313955.1
GO:0071944	cell periphery	cellular_component	0.72057	1	2	110	658	27828	XM_008336483.1,XM_008313533.1
GO:0098805	whole membrane	cellular_component	0.72236	1	1	110	341	27828	XM_008310639.1
GO:0046034	ATP metabolic process	biological_process	0.72295	1	1	110	359	27828	XM_008323191.1
GO:0003774	motor activity	molecular_function	0.72382	1	1	110	389	27828	XM_008313433.1
GO:0034062	RNA polymerase activity	molecular_function	0.72801	1	1	110	338	27828	XM_008327647.1
GO:0004674	protein serine/threonine kinase activity	molecular_function	0.73203	1	1	110	380	27828	XM_008310987.1
GO:1902582	single-organism intracellular transport	biological_process	0.73426	1	2	110	688	27828	XM_008328991.1,XM_008336483.1
GO:0015629	actin cytoskeleton	cellular_component	0.7357	1	1	110	353	27828	XM_008313433.1
GO:0017111	nucleoside-triphosphatase activity	molecular_function	0.74353	1	5	110	1667	27828	XM_008329462.1,XM_008316623.1,XM_008334215.1,XM_008331030.1,XM_008313433.1
GO:0043168	anion binding	molecular_function	0.744	1	13	110	4113	27828	XM_008330816.1,XM_008329462.1,XM_008330509.1,XM_008331030.1,XM_008334215.1,XM_008323903.1,XM_008316623.1,XM_008330546.1,XM_008310359.1,XM_008307100.1,XM_008322893.1,XM_008335531.1,XM_008310987.1
GO:0009165	nucleotide biosynthetic process	biological_process	0.74571	1	1	110	365	27828	XM_008330816.1
GO:0009144	purine nucleoside triphosphate metabolic process	biological_process	0.74968	1	1	110	379	27828	XM_008323191.1
GO:0009199	ribonucleoside triphosphate metabolic process	biological_process	0.74968	1	1	110	379	27828	XM_008323191.1
GO:0009205	purine ribonucleoside triphosphate metabolic process	biological_process	0.74968	1	1	110	379	27828	XM_008323191.1
GO:0016798	hydrolase activity, acting on glycosyl bonds	molecular_function	0.75167	1	1	110	378	27828	XM_008313955.1
GO:0016462	pyrophosphatase activity	molecular_function	0.75202	1	5	110	1683	27828	XM_008313433.1,XM_008334215.1,XM_008331030.1,XM_008316623.1,XM_008329462.1
GO:0009126	purine nucleoside monophosphate metabolic process	biological_process	0.75416	1	1	110	393	27828	XM_008323191.1
GO:0009167	purine ribonucleoside monophosphate metabolic process	biological_process	0.75416	1	1	110	393	27828	XM_008323191.1
GO:0048519	negative regulation of biological process	biological_process	0.75488	1	1	110	366	27828	XM_008337141.1
GO:0009141	nucleoside triphosphate metabolic process	biological_process	0.75623	1	1	110	384	27828	XM_008323191.1
GO:0006796	phosphate-containing compound metabolic process	biological_process	0.7614	1	7	110	2402	27828	XM_008335608.1,XM_008330816.1,XM_008337141.1,XM_008310987.1,XM_008332504.1,XM_008332347.1,XM_008323191.1
GO:0008324	cation transmembrane transporter activity	molecular_function	0.76689	1	5	110	1641	27828	XM_008319443.1,XM_008329462.1,XM_008325232.1,XM_008334215.1,XM_008332394.1
GO:1901293	nucleoside phosphate biosynthetic process	biological_process	0.76689	1	1	110	389	27828	XM_008330816.1
GO:0005215	transporter activity	molecular_function	0.76699	1	9	110	2840	27828	XM_008332394.1,XM_008308224.1,XM_008329462.1,XM_008323103.1,XM_008315760.1,XM_008327377.1,XM_008334215.1,XM_008319443.1,XM_008325232.1
GO:0006793	phosphorus metabolic process	biological_process	0.76759	1	7	110	2419	27828	XM_008323191.1,XM_008332347.1,XM_008310987.1,XM_008332504.1,XM_008330816.1,XM_008337141.1,XM_008335608.1
GO:0022402	cell cycle process	biological_process	0.76893	1	1	110	371	27828	XM_008330306.1
GO:0016818	hydrolase activity, acting on acid anhydrides, in phosphorus-containing anhydrides	molecular_function	0.77161	1	5	110	1726	27828	XM_008329462.1,XM_008316623.1,XM_008334215.1,XM_008331030.1,XM_008313433.1
GO:0009161	ribonucleoside monophosphate metabolic process	biological_process	0.77187	1	1	110	411	27828	XM_008323191.1
GO:0005488	binding	molecular_function	0.77814	1	67	110	18622	27828	XM_008335588.1,XM_008323903.1,XM_008334215.1,XM_008327464.1,XM_008319650.1,XM_008333076.1,XM_008327647.1,XM_008327377.1,XM_008332504.1,XM_008327157.1,XM_008330684.1,XM_008325232.1,XM_008330546.1,XM_008335106.1,XM_008313417.1,XM_008316623.1,XM_008330306.1,XM_008310987.1,XM_008308777.1,XM_008336917.1,XM_008319240.1,XM_008329462.1,XM_008310989.1,XM_008327364.1,XM_008330816.1,XM_008307100.1,XM_008331…
GO:0005886	plasma membrane	cellular_component	0.77874	1	1	110	391	27828	XM_008336483.1
GO:0031325	positive regulation of cellular metabolic process	biological_process	0.77931	1	1	110	359	27828	XM_008337141.1
GO:0032403	protein complex binding	molecular_function	0.77944	1	1	110	399	27828	XM_008336483.1
GO:0044248	cellular catabolic process	biological_process	0.77949	1	3	110	1056	27828	XM_008336483.1,XM_008330546.1,XM_008311891.1
GO:0009123	nucleoside monophosphate metabolic process	biological_process	0.78343	1	1	110	422	27828	XM_008323191.1
GO:0005737	cytoplasm	cellular_component	0.78577	1	12	110	3654	27828	XM_008313533.1,XM_008318098.1,XM_008311891.1,XM_008332504.1,XM_008324050.1,XM_008322893.1,XM_008310639.1,XM_008333076.1,XM_008330306.1,XM_008331030.1,XM_008325412.1,XM_008330546.1
GO:0006468	protein phosphorylation	biological_process	0.78768	1	3	110	1220	27828	XM_008310987.1,XM_008337141.1,XM_008330816.1
GO:0009893	positive regulation of metabolic process	biological_process	0.79054	1	1	110	378	27828	XM_008337141.1
GO:0005102	receptor binding	molecular_function	0.80521	1	3	110	1024	27828	XM_008313433.1,XM_008330546.1,XM_008336483.1
GO:0016032	viral process	biological_process	0.80814	1	2	110	802	27828	XM_008324326.1,XM_008330546.1
GO:0006996	organelle organization	biological_process	0.81505	1	3	110	1159	27828	XM_008330546.1,XM_008327647.1,XM_008316323.1
GO:0022836	gated channel activity	molecular_function	0.81573	1	1	110	457	27828	XM_008329462.1
GO:0048522	positive regulation of cellular process	biological_process	0.81626	1	1	110	406	27828	XM_008337141.1
GO:0009966	regulation of signal transduction	biological_process	0.81833	1	1	110	543	27828	XM_008337141.1
GO:0010646	regulation of cell communication	biological_process	0.81833	1	1	110	543	27828	XM_008337141.1
GO:0023051	regulation of signaling	biological_process	0.82078	1	1	110	546	27828	XM_008337141.1
GO:0006399	tRNA metabolic process	biological_process	0.82744	1	1	110	457	27828	XM_008330546.1
GO:0048518	positive regulation of biological process	biological_process	0.82792	1	1	110	429	27828	XM_008337141.1
GO:0030001	metal ion transport	biological_process	0.83509	1	2	110	815	27828	XM_008334215.1,XM_008329462.1
GO:0048583	regulation of response to stimulus	biological_process	0.8395	1	1	110	573	27828	XM_008337141.1
GO:0019058	viral life cycle	biological_process	0.84168	1	1	110	482	27828	XM_008330546.1
GO:0016773	phosphotransferase activity, alcohol group as acceptor	molecular_function	0.8426	1	4	110	1690	27828	XM_008334215.1,XM_008330816.1,XM_008323191.1,XM_008310987.1
GO:0007264	small GTPase mediated signal transduction	biological_process	0.84429	1	2	110	902	27828	XM_008334215.1,XM_008316623.1
GO:0004672	protein kinase activity	molecular_function	0.84469	1	3	110	1354	27828	XM_008334215.1,XM_008330816.1,XM_008310987.1
GO:0044403	symbiosis, encompassing mutualism through parasitism	biological_process	0.84508	1	2	110	868	27828	XM_008324326.1,XM_008330546.1
GO:0044419	interspecies interaction between organisms	biological_process	0.84836	1	2	110	875	27828	XM_008324326.1,XM_008330546.1
GO:0005524	ATP binding	molecular_function	0.8492	1	8	110	3029	27828	XM_008310987.1,XM_008322893.1,XM_008335531.1,XM_008330546.1,XM_008316623.1,XM_008334215.1,XM_008329462.1,XM_008330816.1
GO:0032559	adenyl ribonucleotide binding	molecular_function	0.85062	1	8	110	3036	27828	XM_008334215.1,XM_008330546.1,XM_008316623.1,XM_008335531.1,XM_008322893.1,XM_008310987.1,XM_008330816.1,XM_008329462.1
GO:0031090	organelle membrane	cellular_component	0.85253	1	2	110	912	27828	XM_008310639.1,XM_008324050.1
GO:0044764	multi-organism cellular process	biological_process	0.85409	1	2	110	889	27828	XM_008330546.1,XM_008324326.1
GO:0022857	transmembrane transporter activity	molecular_function	0.85993	1	7	110	2551	27828	XM_008308224.1,XM_008332394.1,XM_008334215.1,XM_008319443.1,XM_008329462.1,XM_008325232.1,XM_008327377.1
GO:0009057	macromolecule catabolic process	biological_process	0.86004	1	1	110	534	27828	XM_008330684.1
GO:0015075	ion transmembrane transporter activity	molecular_function	0.86163	1	6	110	2255	27828	XM_008329462.1,XM_008319443.1,XM_008325232.1,XM_008334215.1,XM_008332394.1,XM_008308224.1
GO:0097367	carbohydrate derivative binding	molecular_function	0.86168	1	10	110	3646	27828	XM_008331030.1,XM_008334215.1,XM_008330546.1,XM_008316623.1,XM_008335531.1,XM_008322893.1,XM_008310987.1,XM_008330816.1,XM_008329462.1,XM_008325148.1
GO:0030554	adenyl nucleotide binding	molecular_function	0.86855	1	8	110	3102	27828	XM_008329462.1,XM_008330816.1,XM_008316623.1,XM_008330546.1,XM_008334215.1,XM_008310987.1,XM_008335531.1,XM_008322893.1
GO:0090407	organophosphate biosynthetic process	biological_process	0.86896	1	1	110	535	27828	XM_008330816.1
GO:0006412	translation	biological_process	0.87307	1	2	110	874	27828	XM_008320223.1,XM_008330546.1
GO:0016301	kinase activity	molecular_function	0.87783	1	4	110	1778	27828	XM_008310987.1,XM_008322893.1,XM_008334215.1,XM_008330816.1
GO:0008168	methyltransferase activity	molecular_function	0.87819	1	1	110	513	27828	XM_008320223.1
GO:0043043	peptide biosynthetic process	biological_process	0.87943	1	2	110	890	27828	XM_008320223.1,XM_008330546.1
GO:0022891	substrate-specific transmembrane transporter activity	molecular_function	0.88236	1	6	110	2332	27828	XM_008334215.1,XM_008332394.1,XM_008308224.1,XM_008325232.1,XM_008319443.1,XM_008329462.1
GO:0098660	inorganic ion transmembrane transport	biological_process	0.8837	1	1	110	553	27828	XM_008308224.1
GO:0016741	transferase activity, transferring one-carbon groups	molecular_function	0.88822	1	1	110	535	27828	XM_008320223.1
GO:0016874	ligase activity	molecular_function	0.88881	1	1	110	565	27828	XM_008330546.1
GO:0043234	protein complex	cellular_component	0.88935	1	9	110	3283	27828	XM_008336483.1,XM_008330546.1,XM_008310639.1,XM_008333076.1,XM_008310987.1,XM_008324050.1,XM_008313533.1,XM_008328991.1,XM_008313433.1
GO:0005509	calcium ion binding	molecular_function	0.88975	1	2	110	991	27828	XM_008326054.1,XM_008327377.1
GO:0003723	RNA binding	molecular_function	0.89052	1	2	110	979	27828	XM_008334215.1,XM_008327364.1
GO:0035639	purine ribonucleoside triphosphate binding	molecular_function	0.89158	1	9	110	3474	27828	XM_008322893.1,XM_008335531.1,XM_008310987.1,XM_008334215.1,XM_008331030.1,XM_008330546.1,XM_008316623.1,XM_008330816.1,XM_008329462.1
GO:1990234	transferase complex	cellular_component	0.89172	1	1	110	567	27828	XM_008324050.1
GO:0001883	purine nucleoside binding	molecular_function	0.89262	1	9	110	3481	27828	XM_008334215.1,XM_008331030.1,XM_008330546.1,XM_008316623.1,XM_008335531.1,XM_008322893.1,XM_008310987.1,XM_008330816.1,XM_008329462.1
GO:0032549	ribonucleoside binding	molecular_function	0.89262	1	9	110	3481	27828	XM_008331030.1,XM_008334215.1,XM_008316623.1,XM_008330546.1,XM_008322893.1,XM_008335531.1,XM_008310987.1,XM_008330816.1,XM_008329462.1
GO:0032550	purine ribonucleoside binding	molecular_function	0.89262	1	9	110	3481	27828	XM_008329462.1,XM_008330816.1,XM_008310987.1,XM_008335531.1,XM_008322893.1,XM_008330546.1,XM_008316623.1,XM_008331030.1,XM_008334215.1
GO:0032555	purine ribonucleotide binding	molecular_function	0.89462	1	9	110	3488	27828	XM_008330816.1,XM_008329462.1,XM_008335531.1,XM_008322893.1,XM_008310987.1,XM_008334215.1,XM_008331030.1,XM_008330546.1,XM_008316623.1
GO:0001882	nucleoside binding	molecular_function	0.89665	1	9	110	3501	27828	XM_008329462.1,XM_008330816.1,XM_008330546.1,XM_008316623.1,XM_008334215.1,XM_008331030.1,XM_008310987.1,XM_008322893.1,XM_008335531.1
GO:0034660	ncRNA metabolic process	biological_process	0.8967	1	1	110	573	27828	XM_008330546.1
GO:0032553	ribonucleotide binding	molecular_function	0.89913	1	9	110	3512	27828	XM_008330816.1,XM_008329462.1,XM_008335531.1,XM_008322893.1,XM_008310987.1,XM_008334215.1,XM_008331030.1,XM_008330546.1,XM_008316623.1
GO:0044877	macromolecular complex binding	molecular_function	0.89934	1	1	110	614	27828	XM_008336483.1
GO:0019012	virion	cellular_component	0.89979	1	2	110	1004	27828	XM_008310167.1,XM_008325232.1
GO:0006811	ion transport	biological_process	0.9008	1	5	110	2044	27828	XM_008313433.1,XM_008327377.1,XM_008334215.1,XM_008308224.1,XM_008329462.1
GO:0043604	amide biosynthetic process	biological_process	0.90187	1	2	110	949	27828	XM_008320223.1,XM_008330546.1
GO:1901137	carbohydrate derivative biosynthetic process	biological_process	0.90205	1	2	110	1035	27828	XM_008311136.1,XM_008330816.1
GO:0044444	cytoplasmic part	cellular_component	0.90249	1	6	110	2381	27828	XM_008310639.1,XM_008333076.1,XM_008313533.1,XM_008318098.1,XM_008325412.1,XM_008324050.1
GO:0016779	nucleotidyltransferase activity	molecular_function	0.90318	1	1	110	607	27828	XM_008327647.1
GO:0044430	cytoskeletal part	cellular_component	0.90336	1	1	110	608	27828	XM_008313433.1
GO:0055085	transmembrane transport	biological_process	0.90495	1	4	110	1764	27828	XM_008332355.1,XM_008315760.1,XM_008308224.1,XM_008321282.1
GO:0022892	substrate-specific transporter activity	molecular_function	0.9066	1	6	110	2432	27828	XM_008332394.1,XM_008334215.1,XM_008308224.1,XM_008319443.1,XM_008329462.1,XM_008325232.1
GO:0001071	nucleic acid binding transcription factor activity	molecular_function	0.90664	1	4	110	1673	27828	XM_008330509.1,XM_008336917.1,XM_008329462.1,XM_008328991.1
GO:0003700	transcription factor activity, sequence-specific DNA binding	molecular_function	0.90664	1	4	110	1673	27828	XM_008328991.1,XM_008329462.1,XM_008336917.1,XM_008330509.1
GO:0016772	transferase activity, transferring phosphorus-containing groups	molecular_function	0.90729	1	6	110	2556	27828	XM_008327647.1,XM_008334215.1,XM_008330816.1,XM_008310987.1,XM_008322893.1,XM_008323191.1
GO:0017076	purine nucleotide binding	molecular_function	0.90761	1	9	110	3554	27828	XM_008322893.1,XM_008335531.1,XM_008310987.1,XM_008331030.1,XM_008334215.1,XM_008316623.1,XM_008330546.1,XM_008330816.1,XM_008329462.1
GO:0034220	ion transmembrane transport	biological_process	0.91522	1	1	110	644	27828	XM_008308224.1
GO:0000166	nucleotide binding	molecular_function	0.92547	1	10	110	4004	27828	XM_008310987.1,XM_008335531.1,XM_008322893.1,XM_008330546.1,XM_008316623.1,XM_008307100.1,XM_008331030.1,XM_008334215.1,XM_008329462.1,XM_008330816.1
GO:1901265	nucleoside phosphate binding	molecular_function	0.92547	1	10	110	4004	27828	XM_008330546.1,XM_008316623.1,XM_008307100.1,XM_008331030.1,XM_008334215.1,XM_008310987.1,XM_008322893.1,XM_008335531.1,XM_008329462.1,XM_008330816.1
GO:0006464	cellular protein modification process	biological_process	0.92741	1	5	110	2307	27828	XM_008332347.1,XM_008310987.1,XM_008330816.1,XM_008337141.1,XM_008311136.1
GO:0036211	protein modification process	biological_process	0.92741	1	5	110	2307	27828	XM_008337141.1,XM_008311136.1,XM_008330816.1,XM_008310987.1,XM_008332347.1
GO:0033554	cellular response to stress	biological_process	0.92958	1	1	110	666	27828	XM_008337141.1
GO:0005515	protein binding	molecular_function	0.93434	1	29	110	9987	27828	XM_008335588.1,XM_008310989.1,XM_008319240.1,XM_008313533.1,XM_008335243.1,XM_008313433.1,XM_008310639.1,XM_008326578.1,XM_008320223.1,XM_008334806.1,XM_008333076.1,XM_008327464.1,XM_008336101.1,XM_008312830.1,XM_008327647.1,XM_008315273.1,XM_008325148.1,XM_008328991.1,XM_008315760.1,XM_008326054.1,XM_008332504.1,XM_008327157.1,XM_008330509.1,XM_008336483.1,XM_008330546.1,XM_008325232.1,XM_008322…
GO:0031967	organelle envelope	cellular_component	0.93542	1	1	110	717	27828	XM_008336483.1
GO:0036094	small molecule binding	molecular_function	0.93685	1	10	110	4081	27828	XM_008329462.1,XM_008330816.1,XM_008310987.1,XM_008335531.1,XM_008322893.1,XM_008307100.1,XM_008330546.1,XM_008316623.1,XM_008334215.1,XM_008331030.1
GO:0005216	ion channel activity	molecular_function	0.94402	1	1	110	785	27828	XM_008329462.1
GO:0022838	substrate-specific channel activity	molecular_function	0.94402	1	1	110	785	27828	XM_008329462.1
GO:0005856	cytoskeleton	cellular_component	0.94496	1	1	110	782	27828	XM_008313433.1
GO:0031975	envelope	cellular_component	0.94699	1	1	110	766	27828	XM_008336483.1
GO:0015267	channel activity	molecular_function	0.94723	1	1	110	798	27828	XM_008329462.1
GO:0022803	passive transmembrane transporter activity	molecular_function	0.94723	1	1	110	798	27828	XM_008329462.1
GO:0044267	cellular protein metabolic process	biological_process	0.94725	1	9	110	3694	27828	XM_008310987.1,XM_008320223.1,XM_008322893.1,XM_008332347.1,XM_008330546.1,XM_008337141.1,XM_008324050.1,XM_008311136.1,XM_008330816.1
GO:0043412	macromolecule modification	biological_process	0.95287	1	5	110	2474	27828	XM_008310987.1,XM_008332347.1,XM_008337141.1,XM_008330816.1,XM_008311136.1
GO:1902494	catalytic complex	cellular_component	0.95759	1	1	110	826	27828	XM_008324050.1
GO:0015672	monovalent inorganic cation transport	biological_process	0.95898	1	1	110	811	27828	XM_008329462.1
GO:0050794	regulation of cellular process	biological_process	0.96079	1	21	110	7278	27828	XM_008326578.1,XM_008334215.1,XM_008313433.1,XM_008310167.1,XM_008329462.1,XM_008324050.1,XM_008330816.1,XM_008319660.1,XM_008310310.1,XM_008330546.1,XM_008335106.1,XM_008336483.1,XM_008316623.1,XM_008337141.1,XM_008330509.1,XM_008328834.1,XM_008332504.1,XM_008332898.1,XM_008328991.1,XM_008312830.1,XM_008335608.1
GO:0044237	cellular metabolic process	biological_process	0.96332	1	32	110	10469	27828	XM_008326314.1,XM_008310987.1,XM_008335463.1,XM_008333603.1,XM_008324442.1,XM_008330546.1,XM_008328991.1,XM_008326174.1,XM_008332504.1,XM_008330684.1,XM_008328834.1,XM_008311136.1,XM_008327647.1,XM_008323903.1,XM_008323163.1,XM_008332347.1,XM_008322893.1,XM_008337141.1,XM_008330509.1,XM_008317461.1,XM_008336483.1,XM_008333068.1,XM_008311891.1,XM_008323191.1,XM_008328842.1,XM_008335608.1,XM_008310…
GO:0065007	biological regulation	biological_process	0.96349	1	22	110	7603	27828	XM_008319660.1,XM_008310310.1,XM_008335106.1,XM_008330546.1,XM_008336483.1,XM_008316623.1,XM_008330509.1,XM_008337141.1,XM_008332504.1,XM_008327377.1,XM_008328834.1,XM_008328991.1,XM_008332898.1,XM_008312830.1,XM_008335608.1,XM_008326578.1,XM_008334215.1,XM_008313433.1,XM_008324050.1,XM_008329462.1,XM_008310167.1,XM_008330816.1
GO:0009987	cellular process	biological_process	0.96594	1	53	110	15997	27828	XM_008315760.1,XM_008311891.1,XM_008323191.1,XM_008328842.1,XM_008332898.1,XM_008333068.1,XM_008308224.1,XM_008335608.1,XM_008319660.1,XM_008322893.1,XM_008332347.1,XM_008317461.1,XM_008336483.1,XM_008330509.1,XM_008337141.1,XM_008313433.1,XM_008313533.1,XM_008329462.1,XM_008324050.1,XM_008330816.1,XM_008326394.1,XM_008310639.1,XM_008320223.1,XM_008326578.1,XM_008316323.1,XM_008330684.1,XM_008328…
GO:0007049	cell cycle	biological_process	0.96633	1	1	110	824	27828	XM_008330306.1
GO:0050789	regulation of biological process	biological_process	0.96812	1	21	110	7390	27828	XM_008313433.1,XM_008330816.1,XM_008324050.1,XM_008329462.1,XM_008310167.1,XM_008326578.1,XM_008334215.1,XM_008328991.1,XM_008332898.1,XM_008332504.1,XM_008328834.1,XM_008335608.1,XM_008312830.1,XM_008310310.1,XM_008319660.1,XM_008330509.1,XM_008337141.1,XM_008330546.1,XM_008335106.1,XM_008316623.1,XM_008336483.1
GO:0006259	DNA metabolic process	biological_process	0.96961	1	2	110	1360	27828	XM_008328842.1,XM_008310639.1
GO:0044423	virion part	cellular_component	0.97427	1	1	110	943	27828	XM_008310167.1
GO:0032991	macromolecular complex	cellular_component	0.9752	1	9	110	3946	27828	XM_008310987.1,XM_008310639.1,XM_008333076.1,XM_008336483.1,XM_008330546.1,XM_008313433.1,XM_008313533.1,XM_008328991.1,XM_008324050.1
GO:1901566	organonitrogen compound biosynthetic process	biological_process	0.9758	1	3	110	1800	27828	XM_008330816.1,XM_008330546.1,XM_008320223.1
GO:0006812	cation transport	biological_process	0.97588	1	2	110	1400	27828	XM_008334215.1,XM_008329462.1
GO:0005198	structural molecule activity	molecular_function	0.98047	1	2	110	1486	27828	XM_008327464.1,XM_008333076.1
GO:0044424	intracellular part	cellular_component	0.98584	1	19	110	7340	27828	XM_008311891.1,XM_008328991.1,XM_008332504.1,XM_008336483.1,XM_008330546.1,XM_008322893.1,XM_008310987.1,XM_008330306.1,XM_008330848.1,XM_008336917.1,XM_008324050.1,XM_008318098.1,XM_008313533.1,XM_008313433.1,XM_008331030.1,XM_008325412.1,XM_008316323.1,XM_008333076.1,XM_008310639.1
GO:1901363	heterocyclic compound binding	molecular_function	0.98645	1	23	110	8625	27828	XM_008334215.1,XM_008323903.1,XM_008331030.1,XM_008307100.1,XM_008331912.1,XM_008335531.1,XM_008310639.1,XM_008327364.1,XM_008330816.1,XM_008329462.1,XM_008311128.1,XM_008313585.1,XM_008330509.1,XM_008313417.1,XM_008330546.1,XM_008316623.1,XM_008322893.1,XM_008310987.1,XR_523661.1,XM_008327647.1,XM_008323191.1,XM_008307211.1,XM_008315760.1
GO:0097159	organic cyclic compound binding	molecular_function	0.98662	1	23	110	8630	27828	XM_008323191.1,XM_008307211.1,XM_008315760.1,XR_523661.1,XM_008327647.1,XM_008322893.1,XM_008310987.1,XM_008311128.1,XM_008313585.1,XM_008330509.1,XM_008313417.1,XM_008316623.1,XM_008330546.1,XM_008327364.1,XM_008330816.1,XM_008329462.1,XM_008335531.1,XM_008310639.1,XM_008323903.1,XM_008334215.1,XM_008331030.1,XM_008331912.1,XM_008307100.1
GO:0044428	nuclear part	cellular_component	0.98688	1	1	110	1093	27828	XM_008336483.1
GO:0005622	intracellular	cellular_component	0.98856	1	21	110	8040	27828	XM_008316323.1,XM_008310639.1,XM_008333076.1,XM_008325412.1,XM_008331030.1,XM_008334215.1,XM_008313533.1,XM_008318098.1,XM_008313433.1,XM_008330848.1,XM_008324050.1,XM_008336917.1,XM_008322893.1,XM_008310987.1,XM_008330306.1,XM_008316623.1,XM_008330546.1,XM_008336483.1,XM_008311891.1,XM_008328991.1,XM_008332504.1
GO:0043232	intracellular non-membrane-bounded organelle	cellular_component	0.98982	1	2	110	1672	27828	XM_008316323.1,XM_008313433.1
GO:0043228	non-membrane-bounded organelle	cellular_component	0.99166	1	2	110	1728	27828	XM_008313433.1,XM_008316323.1
GO:0044446	intracellular organelle part	cellular_component	0.99359	1	4	110	2703	27828	XM_008310639.1,XM_008313433.1,XM_008336483.1,XM_008324050.1
GO:0019222	regulation of metabolic process	biological_process	0.99379	1	6	110	3406	27828	XM_008328991.1,XM_008332504.1,XM_008337141.1,XM_008330509.1,XM_008334215.1,XM_008329462.1
GO:0044422	organelle part	cellular_component	0.99393	1	4	110	2720	27828	XM_008336483.1,XM_008324050.1,XM_008310639.1,XM_008313433.1
GO:0009058	biosynthetic process	biological_process	0.9954	1	15	110	6485	27828	XM_008319660.1,XM_008322893.1,XM_008313119.1,XM_008320223.1,XM_008324442.1,XM_008317461.1,XM_008330546.1,XM_008330509.1,XM_008333068.1,XM_008328991.1,XM_008327647.1,XM_008329462.1,XM_008330816.1,XM_008311136.1,XM_008323163.1
GO:0043565	sequence-specific DNA binding	molecular_function	0.9955	1	1	110	1243	27828	XM_008329462.1
GO:0005623	cell	cellular_component	0.99572	1	21	110	8492	27828	XM_008313433.1,XM_008318098.1,XM_008313533.1,XM_008324050.1,XM_008336917.1,XM_008330848.1,XM_008310639.1,XM_008333076.1,XM_008316323.1,XM_008331030.1,XM_008325412.1,XM_008334215.1,XM_008332504.1,XM_008311891.1,XM_008328991.1,XM_008310987.1,XM_008330306.1,XM_008322893.1,XM_008316623.1,XM_008330546.1,XM_008336483.1
GO:0044464	cell part	cellular_component	0.99572	1	21	110	8492	27828	XM_008310639.1,XM_008316323.1,XM_008333076.1,XM_008331030.1,XM_008325412.1,XM_008334215.1,XM_008313533.1,XM_008318098.1,XM_008313433.1,XM_008330848.1,XM_008336917.1,XM_008324050.1,XM_008322893.1,XM_008310987.1,XM_008330306.1,XM_008330546.1,XM_008316623.1,XM_008336483.1,XM_008311891.1,XM_008328991.1,XM_008332504.1
GO:1901576	organic substance biosynthetic process	biological_process	0.99608	1	14	110	6257	27828	XM_008330816.1,XM_008311136.1,XM_008323163.1,XM_008327647.1,XM_008329462.1,XM_008333068.1,XM_008328991.1,XM_008330509.1,XM_008324442.1,XM_008317461.1,XM_008330546.1,XM_008322893.1,XM_008313119.1,XM_008320223.1
GO:0080090	regulation of primary metabolic process	biological_process	0.99619	1	5	110	3200	27828	XM_008329462.1,XM_008334215.1,XM_008337141.1,XM_008330509.1,XM_008328991.1
GO:1901360	organic cyclic compound metabolic process	biological_process	0.99661	1	14	110	6359	27828	XM_008322893.1,XM_008310639.1,XM_008330546.1,XM_008330509.1,XM_008325412.1,XM_008328834.1,XM_008328991.1,XM_008318098.1,XM_008323191.1,XM_008328842.1,XM_008327647.1,XM_008329462.1,XM_008335608.1,XM_008330816.1
GO:0006807	nitrogen compound metabolic process	biological_process	0.99699	1	17	110	7302	27828	XM_008329462.1,XM_008324050.1,XM_008330816.1,XM_008323903.1,XM_008310639.1,XM_008320223.1,XM_008327647.1,XM_008335608.1,XM_008328834.1,XM_008330684.1,XM_008328842.1,XM_008323191.1,XM_008328991.1,XM_008330546.1,XM_008330509.1,XM_008335463.1,XM_008326314.1
GO:0031323	regulation of cellular metabolic process	biological_process	0.99747	1	5	110	3315	27828	XM_008328991.1,XM_008332504.1,XM_008337141.1,XM_008330509.1,XM_008329462.1
GO:0043170	macromolecule metabolic process	biological_process	0.99784	1	23	110	9385	27828	XM_008320125.1,XM_008310639.1,XM_008320223.1,XM_008324640.1,XM_008336917.1,XM_008324050.1,XM_008329462.1,XM_008330816.1,XM_008310987.1,XM_008331349.1,XM_008322893.1,XM_008332347.1,XM_008330546.1,XM_008323811.1,XM_008337141.1,XM_008330509.1,XM_008330684.1,XM_008313831.1,XM_008328991.1,XM_008328842.1,XM_008327647.1,XM_008324669.1,XM_008311136.1
GO:1901362	organic cyclic compound biosynthetic process	biological_process	0.9983	1	7	110	4214	27828	XM_008322893.1,XM_008328991.1,XM_008330546.1,XM_008329462.1,XM_008327647.1,XM_008330816.1,XM_008330509.1
GO:0034641	cellular nitrogen compound metabolic process	biological_process	0.99853	1	15	110	6954	27828	XM_008335608.1,XM_008330816.1,XM_008324050.1,XM_008327647.1,XM_008329462.1,XM_008328991.1,XM_008328842.1,XM_008323191.1,XM_008328834.1,XM_008330684.1,XM_008330509.1,XM_008330546.1,XM_008310639.1,XM_008320223.1,XM_008326314.1
GO:0043231	intracellular membrane-bounded organelle	cellular_component	0.99855	1	8	110	4729	27828	XM_008330848.1,XM_008336917.1,XM_008324050.1,XM_008318098.1,XM_008331030.1,XM_008325412.1,XM_008336483.1,XM_008310639.1
GO:0043227	membrane-bounded organelle	cellular_component	0.99857	1	8	110	4732	27828	XM_008336483.1,XM_008331030.1,XM_008325412.1,XM_008310639.1,XM_008336917.1,XM_008324050.1,XM_008330848.1,XM_008318098.1
GO:0060255	regulation of macromolecule metabolic process	biological_process	0.99899	1	4	110	3205	27828	XM_008329462.1,XM_008337141.1,XM_008330509.1,XM_008328991.1
GO:0003677	DNA binding	molecular_function	0.99902	1	5	110	3633	27828	XM_008315760.1,XM_008310639.1,XM_008329462.1,XM_008313417.1,XM_008327647.1
GO:0043226	organelle	cellular_component	0.99904	1	11	110	5918	27828	XM_008330848.1,XM_008324050.1,XM_008336917.1,XM_008318098.1,XM_008313433.1,XM_008331030.1,XM_008325412.1,XM_008336483.1,XM_008310639.1,XM_008333076.1,XM_008316323.1
GO:0044249	cellular biosynthetic process	biological_process	0.99908	1	12	110	6157	27828	XM_008333068.1,XM_008328991.1,XM_008311136.1,XM_008330816.1,XM_008323163.1,XM_008327647.1,XM_008329462.1,XM_008320223.1,XM_008330509.1,XM_008324442.1,XM_008330546.1,XM_008317461.1
GO:0019438	aromatic compound biosynthetic process	biological_process	0.99927	1	6	110	4109	27828	XM_008329462.1,XM_008330546.1,XM_008327647.1,XM_008330816.1,XM_008330509.1,XM_008328991.1
GO:0018130	heterocycle biosynthetic process	biological_process	0.99938	1	6	110	4163	27828	XM_008328991.1,XM_008330509.1,XM_008330816.1,XM_008329462.1,XM_008330546.1,XM_008327647.1
GO:0034654	nucleobase-containing compound biosynthetic process	biological_process	0.99946	1	5	110	3820	27828	XM_008328991.1,XM_008330816.1,XM_008330509.1,XM_008329462.1,XM_008327647.1
GO:0006351	transcription, DNA-templated	biological_process	0.9995	1	4	110	3402	27828	XM_008329462.1,XM_008327647.1,XM_008330509.1,XM_008328991.1
GO:0097659	nucleic acid-templated transcription	biological_process	0.9995	1	4	110	3402	27828	XM_008328991.1,XM_008330509.1,XM_008327647.1,XM_008329462.1
GO:0043229	intracellular organelle	cellular_component	0.99953	1	10	110	5818	27828	XM_008318098.1,XM_008313433.1,XM_008330848.1,XM_008324050.1,XM_008336917.1,XM_008310639.1,XM_008316323.1,XM_008331030.1,XM_008325412.1,XM_008336483.1
GO:0032774	RNA biosynthetic process	biological_process	0.99956	1	4	110	3440	27828	XM_008328991.1,XM_008329462.1,XM_008327647.1,XM_008330509.1
GO:0005634	nucleus	cellular_component	0.99961	1	4	110	3533	27828	XM_008336917.1,XM_008336483.1,XM_008330848.1,XM_008331030.1
GO:0006355	regulation of transcription, DNA-templated	biological_process	0.99962	1	3	110	3047	27828	XM_008328991.1,XM_008330509.1,XM_008329462.1
GO:1903506	regulation of nucleic acid-templated transcription	biological_process	0.99962	1	3	110	3047	27828	XM_008330509.1,XM_008329462.1,XM_008328991.1
GO:0051252	regulation of RNA metabolic process	biological_process	0.99962	1	3	110	3053	27828	XM_008330509.1,XM_008329462.1,XM_008328991.1
GO:2001141	regulation of RNA biosynthetic process	biological_process	0.99962	1	3	110	3053	27828	XM_008330509.1,XM_008329462.1,XM_008328991.1
GO:2000112	regulation of cellular macromolecule biosynthetic process	biological_process	0.99967	1	3	110	3087	27828	XM_008328991.1,XM_008330509.1,XM_008329462.1
GO:0019219	regulation of nucleobase-containing compound metabolic process	biological_process	0.99967	1	3	110	3085	27828	XM_008329462.1,XM_008330509.1,XM_008328991.1
GO:0010556	regulation of macromolecule biosynthetic process	biological_process	0.99968	1	3	110	3093	27828	XM_008330509.1,XM_008329462.1,XM_008328991.1
GO:0031326	regulation of cellular biosynthetic process	biological_process	0.99968	1	3	110	3093	27828	XM_008328991.1,XM_008329462.1,XM_008330509.1
GO:0009889	regulation of biosynthetic process	biological_process	0.99969	1	3	110	3099	27828	XM_008329462.1,XM_008330509.1,XM_008328991.1
GO:0010468	regulation of gene expression	biological_process	0.9997	1	3	110	3114	27828	XM_008330509.1,XM_008329462.1,XM_008328991.1
GO:0051171	regulation of nitrogen compound metabolic process	biological_process	0.9997	1	3	110	3108	27828	XM_008328991.1,XM_008329462.1,XM_008330509.1
GO:0006725	cellular aromatic compound metabolic process	biological_process	0.99974	1	11	110	6290	27828	XM_008330509.1,XM_008330546.1,XM_008310639.1,XM_008335608.1,XM_008330816.1,XM_008327647.1,XM_008329462.1,XM_008328991.1,XM_008323191.1,XM_008328842.1,XM_008328834.1
GO:0046483	heterocycle metabolic process	biological_process	0.99974	1	11	110	6300	27828	XM_008330509.1,XM_008330546.1,XM_008310639.1,XM_008330816.1,XM_008335608.1,XM_008329462.1,XM_008327647.1,XM_008323191.1,XM_008328842.1,XM_008328991.1,XM_008328834.1
GO:0003676	nucleic acid binding	molecular_function	0.99974	1	8	110	5224	27828	XM_008334215.1,XM_008331030.1,XM_008313417.1,XM_008310639.1,XM_008327364.1,XM_008327647.1,XM_008329462.1,XM_008315760.1
GO:0006139	nucleobase-containing compound metabolic process	biological_process	0.99976	1	10	110	5991	27828	XM_008310639.1,XM_008330509.1,XM_008330546.1,XM_008323191.1,XM_008328842.1,XM_008328991.1,XM_008330816.1,XM_008335608.1,XM_008329462.1,XM_008327647.1
GO:0044271	cellular nitrogen compound biosynthetic process	biological_process	0.99978	1	7	110	4832	27828	XM_008328991.1,XM_008320223.1,XM_008330816.1,XM_008330509.1,XM_008327647.1,XM_008330546.1,XM_008329462.1
GO:0010467	gene expression	biological_process	0.99979	1	7	110	4838	27828	XM_008320223.1,XM_008328991.1,XM_008329462.1,XM_008330546.1,XM_008327647.1,XM_008324050.1,XM_008330509.1
GO:0016070	RNA metabolic process	biological_process	0.99991	1	5	110	4307	27828	XM_008330546.1,XM_008329462.1,XM_008327647.1,XM_008330509.1,XM_008328991.1
GO:0034645	cellular macromolecule biosynthetic process	biological_process	0.99992	1	7	110	5163	27828	XM_008311136.1,XM_008330509.1,XM_008327647.1,XM_008330546.1,XM_008329462.1,XM_008328991.1,XM_008320223.1
GO:0009059	macromolecule biosynthetic process	biological_process	0.99993	1	7	110	5212	27828	XM_008320223.1,XM_008328991.1,XM_008329462.1,XM_008330546.1,XM_008327647.1,XM_008311136.1,XM_008330509.1
GO:0090304	nucleic acid metabolic process	biological_process	0.99995	1	7	110	5313	27828	XM_008327647.1,XM_008330546.1,XM_008329462.1,XM_008330509.1,XM_008328991.1,XM_008310639.1,XM_008328842.1
GO:0044260	cellular macromolecule metabolic process	biological_process	0.99997	1	15	110	8399	27828	XM_008330509.1,XM_008337141.1,XM_008330546.1,XM_008310639.1,XM_008320223.1,XM_008332347.1,XM_008322893.1,XM_008310987.1,XM_008330816.1,XM_008311136.1,XM_008329462.1,XM_008324050.1,XM_008327647.1,XM_008328842.1,XM_008328991.1
